# Supplementary material for: Peripapillary Retinal Nerve Fiber Layer Changes in Preclinical Diabetic Retinopathy: A Meta-Analysis
Source: PLoS One. 2015 May 12;10(5):e0125919. doi: 10.1371/journal.pone.0125919 (PMC4429076; doi:10.1371/journal.pone.0125919)
Supplement: S1 Text — (TXT) [file pone.0125919.s003.txt]

106 Records downloaded  - Thu Aug 07 21:56:20 EDT 2014

SEARCH QUERY
-------------------------------------
('diabetic retinopathy'/exp or (('diabetes'/exp or diabetes) and (('retina'/exp or 'retina') or retina* or ('retinopathy'/exp or retinopathy)))) and ('nerve'/exp or nerve and ('fiber'/exp or fiber) or 'nerve'/exp or nerve and fibers or 'nerve'/exp or nerve and ('fiber'/exp or fiber) and layer or 'nerve'/exp or nerve and ('fiber'/exp or fiber) and layers or rnfl)
-------------------------------------

RECORD 1
TITLE
  Effect of diabetic macular edema on peripapillary retinal nerve fiber layer 
thickness profiles
AUTHOR NAMES
  Hwang D.J.
  Lee E.J.
  Lee S.Y.
  Park K.H.
  Woo S.J.
CORRESPONDENCE ADDRESS
  S. J. Woo, Department of Ophthalmology, Seoul National University Bundang 
Hospital, #300, Gumi-dong, Bundang-gu, Seongnam, Gyeonggi-do 463-707, South 
Korea. Email: sejoon1@snu.ac.kr
SOURCE
  Investigative Ophthalmology and Visual Science (2014) 55:7 (4213-4219). 
Date of Publication: 15 May 2014
ABSTRACT
  To investigate both the effect of diabetic macular edema (DME) on measured 
peripapillary retinal nerve fiber layer (RNFL) thickness and the effect of 
intravitreal bevacizumab injection on RNFL thickness using spectral-domain 
optical coherence tomography (SD-OCT) in patients with diabetic 
retinopathy. Methods. We compared the SD-OCT RNFL thickness profiles 
between eyes with and without DME (DME [n = 42]; without DME [n = 53]) and 
conducted an interventional study for evaluating the effect of DME on RNFL 
thickness. Six sectorial and the global RNFL (gRNFL) thicknesses were 
compared between the two groups. To evaluate the intraindividual effect of 
DME on RNFL thickness, 1-month follow-up OCT data of 42 eyes that received 
an intravitreal bevacizumab injection were compared with preinjection data. 
Results. The six sectorial and gRNFL thicknesses were greater in the DME 
group than the non-DME group (P < 0.05). The gRNFL thickness significantly 
correlated with the central foveal thickness (CFT) (R = 0.470, P < 0.001) 
and total macular volume (R = 0.786, P < 0.001). The 42 eyes that received 
intravitreal bevacizumab injections showed significant decreases of the CFT 
(P < 0.001) and gRNFL thickness (P < 0.001) after injection. Additionally, 
the changes in macular thickness and RNFL thickness were significantly 
correlated (R = 0.576, P < 0.001). Conclusions. The RNFL thickness was 
generally increased in patients with DME, and the increment correlated with 
the degree of macular edema. While long-lasting DME resulted in RNFL 
thickening in all sectors, short-term DME resolution mainly influenced the 
temporal and nasal RNFL thicknesses. Cautious interpretation is recommended 
for evaluation of glaucoma using RNFL thickness in diabetic patients, 
especially patients with DME. (copyright) 2014 The Association for Research 
in Vision and Ophthalmology, Inc.
EMTREE DRUG INDEX TERMS
  antibiotic agent
  bevacizumab (intravitreal drug administration)
  hemoglobin A1c (endogenous compound)
EMTREE MEDICAL INDEX TERMS (MAJOR FOCUS)
  diabetic macular edema
  retinal nerve fiber layer thickness
EMTREE MEDICAL INDEX TERMS
  adult
  article
  central foveal thickness
  controlled study
  diabetic retinopathy
  female
  human
  macular thickness
  major clinical study
  male
  middle aged
  priority journal
  retina fovea
  spectral domain optical coherence tomography
  temporal lobe
DEVICE TRADE NAMES
  Spectralis  , GermanyHeidelberg Engineering

DEVICE MANUFACTURERS
   (Germany)Heidelberg Engineering
COPYRIGHT
  Copyright 2014 Elsevier B.V., All rights reserved.

RECORD 2
TITLE
  Retinal plaques in Alzheimer's disease
AUTHOR NAMES
  Kayabasi U.A.
  Sergott R.C.
CORRESPONDENCE ADDRESS
  U.A. Kayabasi, Neuro-Ophthalmology, Dunya Goz Hospital, Istanbul, Turkey.
SOURCE
  European Journal of Neurology (2014) 21 SUPPL. 1 (106). Date of 
Publication: May 2014
ABSTRACT
  Objectives: To evaluate the existence of pathologic retinal deposits in 
patients with possible Alzheimer's Disease (AD). Methods: We examined 20 
patients with mild cognitive impairment, 10 of whom had family history of 
AD. Also, 10 patients with no complaints were examined. The age range was 
between 45 and 86. We performed fundus autofluorescence (FAF) test and 
optical scanning tomography (OCT) test on all of them. The retinal regions 
with hypofluorescent and hyperfluorescent images were taken into 
consideration and OCT was also performed through these lesions to detect 
the layer of the abnormality. Patients with diabetic retinopathy and 
vascular occlusions were excluded. Results: In 16 patients with mild 
cognitive defects we were able to find abnormal accumulations in the 
ganglion layer and nerve fiber layer. Some of the accumulations were 
hypofluorescent and others were hyperfluorescent on FAF. In the other group 
of patients who had no complaints , only drusen on the pigment epithelium 
layer could be seen. Conclusions: We believe that abnormal retinal deposits 
(possibly containing beta amyloid protein ) can be observed in the ganglion 
and retinal fiber layers in patients who have high risk for AD. Retinal 
examination can be very helpful in the evaluation of these patients.
EMTREE DRUG INDEX TERMS
  amyloid beta protein
EMTREE MEDICAL INDEX TERMS (MAJOR FOCUS)
  Alzheimer disease
  neurology
EMTREE MEDICAL INDEX TERMS
  autofluorescence
  blood vessel occlusion
  cognitive defect
  diabetic retinopathy
  drusen
  examination
  family history
  fiber
  ganglion
  human
  mild cognitive impairment
  nerve fiber
  optics
  patient
  pigment epithelium
  risk
  tomography
COPYRIGHT
  Copyright 2014 Elsevier B.V., All rights reserved.

RECORD 3
TITLE
  The first data on retinal optical coherence tomography parameters in 
Huntington's disease
AUTHOR NAMES
  Kopishinskaya S.
  Svetozarskiy S.
  Antonova V.
  Gustov A.
CORRESPONDENCE ADDRESS
  S. Kopishinskaya, Nizhny Novgorod Medical Academy, Nizhny Novgorod, Russian 
Federation.
SOURCE
  European Journal of Neurology (2014) 21 SUPPL. 1 (36). Date of Publication: 
May 2014
ABSTRACT
  Introduction: Huntington's disease (HD) is a severe progressive 
neurodegenerative disorder. Optical coherence tomography (OCT) is a 
non-invasive method for retinal structure visualization. The aim of this 
study was to evaluate the number of retinal OCT parameters in patients with 
HD. Methods: We examined 90 participants divided into three groups. The 
first group consisted of 30 patients with HD clinic expanded, the second 
group included 30 patients - carriers of the mutant HD gene, the third - 
control group of 30 healthy patients. The excluding criteria were diabetes 
mellitus and diagnosed ophthalmological pathology. Three groups of 
parameters were assessed by the retinal OCT (Cirrus HD-OCT 4000): 
peripapillary Retinal Nerve Fiber Layer (RNFL) thickness, Ganglion Cell 
Layer (GCL) characteristics and Macular Thickness. Results: The healthy 
control group had no significant pathological changes. Peripapillary RNFL 
thickness was decreased in 70% patients from the first group and in 40% 
from the second. GCL damage was registered in both groups with equal 
frequency (30%). The macular thickness was also decreased in 53% HD clinic 
expanded patients and in 57% gene carriers. All the patients from the first 
two groups had abnormalities at least in one of the three retinal 
parameters, mostly symmetrically. Conclusions: We have identified a number 
of pathological changes in the retina in both groups - carriers of the 
mutant HD gene and patients with HD clinic expanded. Thus, retinal OCT can 
be served as a new biomarker for neurodegenerative diseases in an early 
stage.
EMTREE DRUG INDEX TERMS
  biological marker
EMTREE MEDICAL INDEX TERMS (MAJOR FOCUS)
  Huntington chorea
  neurology
  optical coherence tomography
  parameters
EMTREE MEDICAL INDEX TERMS
  control group
  degenerative disease
  diabetes mellitus
  diseases
  gene
  hospital
  human
  macular thickness
  mutant
  nerve cell
  non invasive procedure
  normal human
  pathology
  patient
  retina
  retinal nerve fiber layer thickness
  thickness
COPYRIGHT
  Copyright 2014 Elsevier B.V., All rights reserved.

RECORD 4
TITLE
  Optical coherence tomography in Parkinson's disease: Retinal structural 
injury and insights into disease pathology
AUTHOR NAMES
  Shah A.
  Chorostecki-Vigrass J.
  Bao G.
  Bao F.
  Santiago Martinez C.
  Gorden V.
  Caon C.
  George E.
  Shneyder N.
  Seraji-Bozorgzad N.
  Krstevska S.
  Frohman E.
  Khan O.
CORRESPONDENCE ADDRESS
  A. Shah, Wayne State University, Detroit, United States.
SOURCE
  Neurology (2014) 82:10 SUPPL. 1. Date of Publication: 8 Apr 2014
ABSTRACT
  OBJECTIVE: To examine retinal tissue structural integrity in patients with 
Parkinson's disease (PD) including, retinal nerve fiber layer (RNFL), 
ganglion cell layer (GCL), inner nuclear (INL), and inner plexiform layer 
(IPL) that may be relevant to pathology in PD.BACKGROUND: Optical coherence 
tomography (OCT) provides a unique, rapid 3D, non-invasive technique to 
examine retinal structure injury in neurodegenerative disorders. There is 
considerable evidence of pathology in PD that is located in areas other 
than substantia-nigra (SN). Spectral domain OCT examination of retinal 
structure containing ganglion cells provides a unique opportunity to 
examine degenerative aspects of PD.METHODS: Cross-sectional pilot study at 
a single site. Patients with definite PD and healthy controls (HC) were 
enrolled. All subjects underwent Spectral-Domain OCT using a SPECTRALIS 
system.RESULTS: Patients with co-morbidities that could affect retinal 
structure such as diabetic retinopathy or glaucoma were excluded. Fifty-six 
PD eyes (n=28, mean age 65.3 years) and 22 HC eyes (n=11, mean age 57.4 
years) were included. Macula scan revealed mean total retinal thickness at 
8.32 mm3 and 8.62 mm3 in PD and HC (p=0.02), respectively. Segmentation 
analysis showed mean RNFL in PD 0.93 mm3 and HC 0.91 mm3 (p=0.98), 
respectively. Mean GCL was 0.98 mm3 and 1.07 mm3 in PD and HC (p=0.03), 
respectively. Mean combined INL and ILP was 0.93 mm3 and 1.00 mm3 in PD and 
HC (p=0.03), respectively. Correlation with quantitative advanced MR 
imaging are ongoing.CONCLUSIONS: Our findings demonstrate that macula 
retinal thickness, GCL, ILP, and INL but not RNFL are significantly thinner 
in patients with PD compared to HC. This supports the loss of retinal 
ganglion cells and their dendrites along with amacrine cells as part of 
disease pathology in PD. Larger and longitudinal studies are warranted to 
explore these findings as a potential biomarker in PD.
EMTREE DRUG INDEX TERMS
  biological marker
EMTREE MEDICAL INDEX TERMS (MAJOR FOCUS)
  injury
  neurology
  optical coherence tomography
  Parkinson disease
  pathology
EMTREE MEDICAL INDEX TERMS
  dendrite
  diabetic retinopathy
  diseases
  examination
  eye
  glaucoma
  human
  laryngeal mask
  longitudinal study
  morbidity
  nerve cell
  nerve fiber
  non invasive procedure
  nuclear magnetic resonance imaging
  patient
  pilot study
  retina amacrine cell
  retina ganglion cell
  retina macula lutea
  retinal thickness
  substantia nigra
  tissues
COPYRIGHT
  Copyright 2014 Elsevier B.V., All rights reserved.

RECORD 5
TITLE
  Change of retinal nerve fiber layer thickness in various retinal diseases 
treated with multiple intravitreal antivascular endothelial growth factor
AUTHOR NAMES
  Shin H.J.
  Shin K.C.
  Chung H.
  Kim H.C.
CORRESPONDENCE ADDRESS
  H. C. Kim, Department of Ophthalmology, Konkuk University Medical Center, 
Konkuk University School of Medicine, #4-12 Hwayang-dong, Gwangjin-gu, 
Seoul 143-729, South Korea. Email: eyekim@kuh.ac.kr
SOURCE
  Investigative Ophthalmology and Visual Science (2014) 55:4 (2403-2411). 
Date of Publication: 7 Mar 2014
ABSTRACT
  PURPOSE. To investigate the effect of multiple intravitreal injection of 
anti-VEGF on the retinal nerve fiber layer (RNFL) in AMD, diabetes mellitus 
retinopathy (DMR), and retinal vein occlusion (RVO). METHODS. In this 
retrospective controlled case series, we reviewed the AMD, DMR, and RVO 
patients who received more than three anti-VEGF injections (injection 
group: 148 eyes). Patients without treatment were included as a control 
group (noninjection group: 183 eyes). RNFL thickness was measured by 
SD-OCT. Also, correlation between RNFL change and associated factors, 
including intraocular pressure (IOP), injection times, and severity of 
retinal ischemia, were analyzed using multivariate logistic regression. 
RESULTS. RNFL thickness ((mu)m) had not changed in AMD, but it decreased 
from 100.0 to 97.1, and from 101.1 to 98.0 in injection groups of DMR and 
RVO, respectively, as well as the noninjection group. However, decreased 
RNFL thickness of the injection groups was not significantly different from 
those of the noninjection groups. Severity of retinal ischemia was 
associated with decreased RNFL thickness (odds ratio: 4.667). However, 
number of injections and IOP-related variables had no association with RNFL 
change. CONCLUSIONS. Multiple intravitreal injections of anti-VEGF did not 
lead to significant change in RNFL thickness in wet AMD, DMR, and RVO 
patients. Furthermore, IOP fluctuations and number of injections did not 
appear to adversely affect RNFL thickness. Decreased RNFL thickness 
associated with severity of retinal ischemia in the DMR and RVO patients 
suggests that inner retinal ischemia itself could be a cause of RNFL loss 
rather than anti-VEGF effect. (copyright) 2014 The Association for Research 
in Vision and Ophthalmology, Inc.
EMTREE DRUG INDEX TERMS (MAJOR FOCUS)
  vasculotropin inhibitor (drug therapy, intravitreal drug administration)
EMTREE DRUG INDEX TERMS
  bevacizumab (drug therapy, intravitreal drug administration)
  ranibizumab (drug therapy, intravitreal drug administration)
EMTREE MEDICAL INDEX TERMS (MAJOR FOCUS)
  retina disease (drug therapy, drug therapy)
  retinal nerve fiber layer thickness
EMTREE MEDICAL INDEX TERMS
  adult
  aged
  article
  controlled study
  diabetic retinopathy (drug therapy)
  female
  follow up
  human
  intraocular pressure
  macular thickness
  major clinical study
  male
  priority journal
  retina ischemia
  retina macula age related degeneration (drug therapy)
  retina vein occlusion (drug therapy)
  retrospective study
  signal noise ratio
  spectral domain optical coherence tomography
COPYRIGHT
  Copyright 2014 Elsevier B.V., All rights reserved.

RECORD 6
TITLE
  Sectoral retinal nerve fiber layer thinning in branch retinal vein 
occlusion
AUTHOR NAMES
  Kim C.-S.
  Shin K.-S.
  Lee H.-J.
  Jo Y.-J.
  Kim J.-Y.
CORRESPONDENCE ADDRESS
  J.-Y. Kim, Department of Ophthalmology, Chungnam National University 
Hospital, 640 Daesa-dong, Jung-gu, Daejeon 301-721, South Korea. Email: 
kimjy@cnu.ac.kr
SOURCE
  Retina (2014) 34:3 (525-530). Date of Publication: March 2014
ABSTRACT
  PURPOSE:: To analyze longitudinal changes in the retinal nerve fiber layer 
(RNFL) thickness in branch retinal vein occlusion (BRVO) using optical 
coherence tomography. METHODS:: The authors prospectively analyzed 20 eyes 
in 20 patients diagnosed with branch retinal vein occlusion (BRVO) and 
followed for more than 1 year. The RNFL thickness of the normal and 
occluded eyes was measured at the time of diagnosis and at 1, 3, 6, and 12 
months. The authors compared the changes in the occluded eye over the 
follow-up and the differences between two eyes at each time. They also 
analyzed the area opposite the occluded area. RESULTS:: The thickness of 
the RNFL in BRVO was significantly reduced at 1, 3, 6, and 12 months (P = 
0.005 at 1 month and P = 0.001 at 3, 6, and 12 months) compared with 
initial thickness. The RNFL thickness at 3 months did not differ 
significantly between 2 eyes, whereas at 6 months and 12 months, 
significant (P = 0.032, P = 0.002, respectively.) thinning was observed in 
the occluded eye. Analysis of the area opposite that of BRVO revealed no 
significant (P > 0.05) change during the follow-up and no difference 
between the 2 eyes. CONCLUSION:: There was a significant decrease in RNFL 
thickness over time in BRVO and significant thinning at 6 months compared 
with the normal eye. Retinal nerve fiber layer thinning needs to be 
differentiated from glaucoma or systemic disease, but it should be 
considered the natural course after BRVO. (copyright) 2013 Ophthalmic 
Communications Society, Inc.
EMTREE MEDICAL INDEX TERMS (MAJOR FOCUS)
  branch retinal vein occlusion
  retinal nerve fiber layer thickness
EMTREE MEDICAL INDEX TERMS
  adult
  article
  clinical article
  cohort analysis
  diabetes mellitus
  female
  follow up
  glaucoma
  human
  hypertension
  male
  middle aged
  optical coherence tomography
  prospective study
  risk factor
  vitrectomy
COPYRIGHT
  Copyright 2014 Elsevier B.V., All rights reserved.

RECORD 7
TITLE
  Comparison of the nerve fiber layer of type 2 diabetic patients without 
glaucoma with normal subjects of the same age and sex
AUTHOR NAMES
  Takis A.
  Alonistiotis D.
  Panagiotidis D.
  Ioannou N.
  Papaconstantinou D.
  Theodossiadis P.
CORRESPONDENCE ADDRESS
  D. Alonistiotis, Psaron 1, Kifisia 14561, Greece. Email: dalonis@yahoo.gr
SOURCE
  Clinical Ophthalmology (2014) 8 (455-463). Date of Publication: 25 Feb 2014
ABSTRACT
  Background: The retinal nerve fiber layer (RNFL) thickness in patients with 
diabetes mellitus type 2 was compared to normal subjects of similar age and 
sex, having first excluded any risk factors for glaucoma. The correlation 
between the RNFL thickness and the severity of diabetic retinopathy was 
investigated at its primary stages and with other ocular and diabetic 
parameters. Methods: A prospective, case series study was carried out. 
Twenty-seven diabetic patients without diabetic retinopathy, 24 diabetic 
patients with mild retinopathy, and 25 normal, age-matched subjects 
underwent a complete ophthalmological examination and imaging with scanning 
laser polarimetry for the evaluation of the RNFL. Multivariate analysis was 
applied in order to investigate the correlation between RNFL and diabetic 
parameters, such as age, duration of diabetes, insulin therapy, levels of 
glycosylated hemoglobin; and ocular parameters, such as cup to disc ratio, 
levels of normal intraocular pressure, and central corneal thickness. 
Results: The mean inferior average of RNFL and the 
temporal-superior-nasal-inferior-temporal standard deviation were 
statistically significantly lower in both diabetic groups, and the nerve 
fiber index was higher (P=0.04) compared to the normal group. There was no 
statistically significant difference between the diabetic groups. The 
factor analysis showed no significant correlation between the RNFL and the 
previously mentioned diabetic and ocular parameters. Conclusion: The 
existence of diabetes should be seriously considered in evaluating the 
results of scanning laser polarimetry. Multivariate analysis for RNFL was 
used for the first time. (copyright) 2014 Takis et al.
EMTREE DRUG INDEX TERMS
  glycosylated hemoglobin (endogenous compound)
EMTREE MEDICAL INDEX TERMS (MAJOR FOCUS)
  diabetic retinopathy (complication)
  non insulin dependent diabetes mellitus
  retinal nerve fiber layer thickness
EMTREE MEDICAL INDEX TERMS
  adult
  age
  aged
  article
  case study
  controlled study
  cornea thickness
  disease association
  disease duration
  disease severity
  female
  human
  insulin treatment
  intraocular pressure
  major clinical study
  male
  multivariate analysis
  prospective study
  retina examination
  scanning laser polarimetry
  very elderly
COPYRIGHT
  Copyright 2014 Elsevier B.V., All rights reserved.

RECORD 8
TITLE
  One-year follow-up of macular ganglion cell layer and peripapillary retinal 
nerve fibre layer thickness changes after panretinal photocoagulation
AUTHOR NAMES
  Kim J.J.
  Im J.C.
  Shin J.P.
  Kim I.T.
  Park D.H.
CORRESPONDENCE ADDRESS
  D.H. Park, Department of Ophthalmology, School of Medicine, Kyungpook 
National University, #50 Samduk-dong-2-ga, Jung-gu, Daegu 700-721, South 
Korea. Email: sarasate2222@gmail.com
SOURCE
  British Journal of Ophthalmology (2014) 98:2 (213-217). Date of 
Publication: February 2014
ABSTRACT
  Background/aims To assess the changes of ganglion cell-inner plexiform 
layer (GCIPL) thickness, retinal nerve fibre layer (RNFL) thickness, and 
central subfield thickness (CST) after panretinal photocoagulation (PRP) in 
diabetic retinopathy for 1 year. Methods This prospective, interventional 
case series study examined 35 patients (35 eyes) undergoing PRP, who were 
diagnosed with severe non-proliferative diabetic retinopathy to 
non-high-risk proliferative diabetic retinopathy without macular oedema. 
Macular GCIPL thickness, CST, and peripapillary RNFL thickness were 
measured by spectral-domain optical coherence tomography at baseline, and 
then at 1, 3, 6, 9 and 12 months after PRP. Results Macular GCIPL and 
peripapillary RNFL (average and all sections) thickness at each follow-up 
increased significantly from the baseline (p(less-than or equal to)0.001, 
respectively). The average, superior and inferior RNFL thickness at 12 
months after PRP decreased significantly compared to the 1-month post-PRP 
(p=0.007, p=0.028 and p=0.025). The average GCIPL and temporal RNFL 
thickness showed a significant correlation at each followup (p(less-than or 
equal to)0.001, respectively). CST at each follow-up increased 
significantly from the baseline ( p(less-than or equal to)0.001, 
respectively). Conclusions The macular GCIPL and peripapillary RNFL 
thickness increased throughout the 1-year post- PRP. Furthermore, the 
macular GCIPL and temporal RNFL thickness showed a significant correlation 
throughout the 1 year of follow-up.
EMTREE DRUG INDEX TERMS
  hemoglobin A1c (endogenous compound)
EMTREE MEDICAL INDEX TERMS (MAJOR FOCUS)
  laser coagulation
  retina ganglion cell
  retinal nerve fiber layer thickness
EMTREE MEDICAL INDEX TERMS
  adult
  article
  case study
  clinical article
  controlled study
  diabetic retinopathy (therapy)
  female
  fluorescence angiography
  human
  male
  ophthalmology
  priority journal
  prospective study
  reproducibility
  retina inner plexiform layer
  retina macula edema
  slit lamp
  spectral domain optical coherence tomography
  visual acuity
DEVICE MANUFACTURERS
   (Germany)Carl Zeiss Meditec
COPYRIGHT
  Copyright 2014 Elsevier B.V., All rights reserved.

RECORD 9
TITLE
  Noninvasive imaging of retinal morphology and microvasculature in obese 
mice using optical coherence tomography and optical microangiography
AUTHOR NAMES
  Zhi Z.
  Chao J.R.
  Wietecha T.
  Hudkins K.L.
  Alpers C.E.
  Wang R.K.
CORRESPONDENCE ADDRESS
  R. K. Wang, Departments of Bioengineering and Ophthalmology, University of 
Washington, Box 355061, 3720 15th Avenue NE, Seattle, WA 98195-5061, United 
States. Email: wangrk@uw.edu
SOURCE
  Investigative Ophthalmology and Visual Science (2014) 55:2 (1024-1030). 
Date of Publication: 23 Jan 2014
ABSTRACT
  Purpose. To evaluate early diabetes-induced changes in retinal thickness 
and microvasculature in a type 2 diabetic mouse model by using optical 
coherence tomography (OCT)/optical microangiography (OMAG). Methods. 
Twenty-two-week-old obese (OB) BTBR mice (n = 10) and wild-type (WT) 
control mice (n = 10) were imaged. Three-dimensional (3D) data volumes were 
captured with spectral domain OCT using an ultrahigh-sensitive OMAG 
scanning protocol for 3D volumetric angiography of the retina and dense 
A-scan protocol for measurement of the total retinal blood flow (RBF) rate. 
The thicknesses of the nerve fiber layer (NFL) and that of the NFLto the 
inner plexiform layer (IPL) were measured and compared between OB and WT 
mice. The linear capillary densities within intermediate and deep capillary 
layers were determined by the number of capillaries crossing a 500-(mu)m 
line. The RBF rate was evaluated using an en face Doppler approach. These 
quantitative measurements were compared between OB and WT mice. Results. 
The retinal thickness of the NFLto IPL was significantly reduced in OB mice 
(P < 0.01) compared to that in WT mice, whereas the NFLthickness between 
the two was unchanged. 3D depth-resolved OMAG angiography revealed the 
first in vivo 3D model of mouse retinal microcirculation. Although no 
obvious differences in capillary vessel densities of the intermediate and 
deep capillary layers were detected between normal and OB mice, the total 
RBF rate was significantly lower (P < 0.05) in OB mice than in WT mice. 
Conclusions. We conclude that OB BTBR mice have significantly reduced 
NFL-IPL thicknesses and total RBF rates compared with those of WT mice, as 
imaged by OCT/OMAG. OMAG provides an unprecedented capability for 
high-resolution depth-resolved imaging of mouse retinal vessels and blood 
flow that may play a pivotal role in providing a noninvasive method for 
detecting early microvascular changes in patients with diabetic 
retinopathy. (copyright) 2014 The Association for Research in Vision and 
Ophthalmology, Inc.
EMTREE MEDICAL INDEX TERMS (MAJOR FOCUS)
  microangiography
  morphology
  optical coherence tomography
  retina blood vessel
EMTREE MEDICAL INDEX TERMS
  A scan
  animal experiment
  animal model
  article
  blood flow velocity
  capillary density
  controlled study
  diabetic retinopathy
  female
  glucose blood level
  hemodynamics
  mouse
  nonhuman
  priority journal
  retina blood flow
  retina inner plexiform layer
  retinal nerve fiber layer thickness
COPYRIGHT
  Copyright 2014 Elsevier B.V., All rights reserved.

RECORD 10
TITLE
  Effect on the retinal fiber thickness in early diabetes
AUTHOR NAMES
  Xin C.
  Wang J.
  Meng X.
  Jia Y.
  Wang H.
CORRESPONDENCE ADDRESS
  J. Wang, Department of Ophthalmology, Beijing Anzhen Hospital, Capital 
Medical University, Beijing 100029, China. Email: junmaster@live.cn
SOURCE
  National Medical Journal of China (2014) 94:3 (208-211). Date of 
Publication: 21 Jan 2014
ABSTRACT
  Objective: To observe the change of the retinal fiber layer thickness in 
patients at early stage of diabetes. Methods: A case-control study. A total 
of 157 patients with diabetes, who were divided into four groups according 
to the degree of diabetic retinopathy in fudus photos, and 40 normal 
patients were examined by optical coherence tomography (OCT). The 
difference among the group was assessed by (chi)(2) test, One-Way ANOVA 
test and LSD test. Results: The superior RNFL around optic nerve was not 
statistically thinner in NDR group than normal group (P=0.195). The 
superior RNFL around optic nerve was statistically thinner in miNPDR group, 
moNPDR group and sNPDR group (P=0.13, 0.02, 0.00). The thickness of fovea 
in both moNPDR group and sNPDR group were thicker than normal (P=0.003, 
0.001). In fovea, the superior RNFL was thinner in all diabetic groups 
(P<0.01). Conclusion: In early stage of diabetes, the RNFL both in optic 
nerve and fovea were thinner, which would precede the microvascular 
changes. Copyright (copyright) 2014 by the Chinese Medical Association.
EMTREE MEDICAL INDEX TERMS (MAJOR FOCUS)
  diabetes mellitus
  retinal thickness
EMTREE MEDICAL INDEX TERMS
  article
  case control study
  controlled study
  diabetic retinopathy
  disease course
  human
  major clinical study
  optic nerve
  optical coherence tomography
  retina fovea
COPYRIGHT
  Copyright 2014 Elsevier B.V., All rights reserved.

RECORD 11
TITLE
  High resolution MALDI imaging mass spectrometry of retinal tissue lipids
AUTHOR NAMES
  Anderson D.M.G.
  Ablonczy Z.
  Koutalos Y.
  Spraggins J.
  Crouch R.K.
  Caprioli R.M.
  Schey K.L.
CORRESPONDENCE ADDRESS
  K.L. Schey, Mass Spectrometry Research Center, Department of Biochemistry, 
Vanderbilt University School of Medicine, Nashville, TN 37232, United 
States. Email: k.schey@vanderbilt.edu
SOURCE
  Journal of the American Society for Mass Spectrometry (2014) 25:8 
(1394-1403). Date of Publication: August 2014
ABSTRACT
  Matrix assisted laser desorption ionization imaging mass spectrometry 
(MALDI IMS) has the ability to provide an enormous amount of information on 
the abundances and spatial distributions of molecules within biological 
tissues. The rapid progress in the development of this technology 
significantly improves our ability to analyze smaller and smaller areas and 
features within tissues. The mammalian eye has evolved over millions of 
years to become an essential asset for survival, providing important 
sensory input of an organism's surroundings. The highly complex sensory 
retina of the eye is comprised of numerous cell types organized into 
specific layers with varying dimensions, the thinnest of which is the 10 
(mu)m retinal pigment epithelium (RPE). This single cell layer and the 
photoreceptor layer contain the complex biochemical machinery required to 
convert photons of light into electrical signals that are transported to 
the brain by axons of retinal ganglion cells. Diseases of the retina, 
including age-related macular degeneration (AMD), retinitis pigmentosa, and 
diabetic retinopathy, occur when the functions of these cells are 
interrupted by molecular processes that are not fully understood. In this 
report, we demonstrate the use of high spatial resolution MALDI IMS and 
FT-ICR tandem mass spectrometry in the Abca4(-/-) knockout mouse model of 
Stargardt disease, a juvenile onset form of macular degeneration. The 
spatial distributions and identity of lipid and retinoid metabolites are 
shown to be unique to specific retinal cell layers. (copyright) 2014 
American Society for Mass Spectrometry.
EMTREE DRUG INDEX TERMS (MAJOR FOCUS)
  lipid
  retinoid
EMTREE MEDICAL INDEX TERMS (MAJOR FOCUS)
  imaging
  mass spectrometry
  retina
  tissues
EMTREE MEDICAL INDEX TERMS
  brain
  cell type
  desorption
  diabetic retinopathy
  diseases
  eye
  identity
  ionization
  juvenile
  knockout mouse
  laryngeal mask
  laser
  machine
  mammal
  metabolite
  mouse
  mouse model
  nerve fiber
  organisms
  photon
  photoreceptor
  pigment epithelium
  retina cell
  retina ganglion cell
  retina macula age related degeneration
  retina macula degeneration
  retinitis pigmentosa
  sensory stimulation
  Stargardt disease
  survival
  tandem mass spectrometry
  technology
COPYRIGHT
  Copyright 2014 Elsevier B.V., All rights reserved.

RECORD 12
TITLE
  Automated classifiers for early detection and diagnosis of retinopathy in 
diabetic eyes.
AUTHOR NAMES
  Somfai G.M.
  Tatrai E.
  Laurik L.
  Varga B.
  Olvedy V.
  Jiang H.
  Wang J.
  Smiddy W.E.
  Somogyi A.
  DeBuc D.C.
CORRESPONDENCE ADDRESS
  G.M. Somfai,
SOURCE
  BMC bioinformatics (2014) 15 (106). Date of Publication: 2014
ABSTRACT
  Artificial neural networks (ANNs) have been used to classify eye diseases, 
such as diabetic retinopathy (DR) and glaucoma. DR is the leading cause of 
blindness in working-age adults in the developed world. The implementation 
of DR diagnostic routines could be feasibly improved by the integration of 
structural and optical property test measurements of the retinal structure 
that provide important and complementary information for reaching a 
diagnosis. In this study, we evaluate the capability of several structural 
and optical features (thickness, total reflectance and fractal dimension) 
of various intraretinal layers extracted from optical coherence tomography 
images to train a Bayesian ANN to discriminate between healthy and diabetic 
eyes with and with no mild retinopathy. When exploring the probability as 
to whether the subject's eye was healthy (diagnostic condition, Test 1), we 
found that the structural and optical property features of the outer 
plexiform layer (OPL) and the complex formed by the ganglion cell and inner 
plexiform layers (GCL + IPL) provided the highest probability (positive 
predictive value (PPV) of 91% and 89%, respectively) for the proportion of 
patients with positive test results (healthy condition) who were correctly 
diagnosed (Test 1). The true negative, TP and PPV values remained stable 
despite the different sizes of training data sets (Test 2). The 
sensitivity, specificity and PPV were greater or close to 0.70 for the 
retinal nerve fiber layer's features, photoreceptor outer segments and 
retinal pigment epithelium when 23 diabetic eyes with mild retinopathy were 
mixed with 38 diabetic eyes with no retinopathy (Test 3). A Bayesian ANN 
trained on structural and optical features from optical coherence 
tomography data can successfully discriminate between healthy and diabetic 
eyes with and with no retinopathy. The fractal dimension of the OPL and the 
GCL + IPL complex predicted by the Bayesian radial basis function network 
provides better diagnostic utility to classify diabetic eyes with mild 
retinopathy. Moreover, the thickness and fractal dimension parameters of 
the retinal nerve fiber layer, photoreceptor outer segments and retinal 
pigment epithelium show promise for the diagnostic classification between 
diabetic eyes with and with no mild retinopathy.
EMTREE MEDICAL INDEX TERMS (MAJOR FOCUS)
  automation
  diabetic retinopathy (diagnosis)
  optical coherence tomography
EMTREE MEDICAL INDEX TERMS
  adult
  article
  Bayes theorem
  early diagnosis
  female
  human
  male
  methodology
COPYRIGHT
  Copyright 2014 Medline is the source for the citation and abstract of this 
record.

RECORD 13
TITLE
  Choroidal thinning as a new finding in Alzheimer's Disease: Evidence from 
enhanced depth imaging spectral domain optical coherence tomography
AUTHOR NAMES
  Gharbiya M.
  Trebbastoni A.
  Parisi F.
  Manganiello S.
  Cruciani F.
  D'Antonio F.
  De Vico U.
  Imbriano L.
  Campanelli A.
  De Lena C.
CORRESPONDENCE ADDRESS
  M. Gharbiya, Department of Ophthalmology, Sapienza University, Umberto i 
Hospital, Viale del Policlinico 155, I-00161 Rome, Italy. Email: 
magda.gharbiya@tiscali.it
SOURCE
  Journal of Alzheimer's Disease (2014) 40:4 (907-917). Date of Publication: 
2014
ABSTRACT
  Background: The involvement of retina and its vasculature has been recently 
described in Alzheimer's disease (AD). However, none of the previous works 
have yet investigated the choroid in vivo. Objective: Spectral domain 
optical coherence tomography (SD-OCT) and enhanced depth imaging (EDI) 
technique is non-invasively used to assess choroidal thickness in patients 
with AD and to determine whether the peripapillary retinal nerve fiber 
layer (RNFL) and central retinal thickness are reduced compared to normal 
subjects. Methods: Forty-two eyes of 21 patients (mean age, 73.1 (plus or 
minus) 6.9 years) with a diagnosis of mild to moderate AD and 42 eyes of 21 
age-matched control subjects (mean age, 70.3 (plus or minus) 7.3 years) 
were included in this prospective, cross-sectional study. All the subjects 
underwent neuropsychological (MMSE, ADAS-Cog, and CDR) and ophthalmological 
evaluation. The SD-OCT images of the choroid were obtained by EDI modality. 
Choroidal thickness was assessed by manual measurement. The following 
parameters, measured automatically by the OCT software, were also analyzed 
for each eye: 1-mm central subfield (CSF) retinal thickness, peripapillary 
RNFL thickness. Results: Choroidal thickness was significantly thinner in 
AD than in control eyes (p < 0.05). No difference in CSF retinal thickness 
was found between groups (p > 0.05). Mean peripapillary RNFL thickness in 
all four quadrants was similar between groups (p > 0.05). OCT measurements 
were not correlated with any of the tested psychometric parameters (p > 
0.05). Conclusion: Compared with healthy subjects, patients with AD showed 
a significant reduction in choroidal thickness. Choroidal thinning may 
represent an adjunctive biomarker for the diagnosis and follow-up of this 
disease. (copyright) 2014 - IOS Press and the authors. All rights reserved.
EMTREE MEDICAL INDEX TERMS (MAJOR FOCUS)
  Alzheimer disease
  choroid
  choroidal thickness
  enhanced depth imaging
  imaging
  spectral domain optical coherence tomography
  visual system parameters
EMTREE MEDICAL INDEX TERMS
  aged
  Alzheimer Disease Assessment Scale
  article
  central retinal thickness
  clinical article
  Clinical Dementia Rating
  controlled study
  cornea curvature
  cross-sectional study
  diabetic retinopathy
  eye examination
  female
  human
  intraocular pressure
  male
  Mini Mental State Examination
  oculoplethysmography
  priority journal
  prospective study
  retina macula age related degeneration
  retinal nerve fiber layer thickness
  visual acuity
COPYRIGHT
  Copyright 2014 Elsevier B.V., All rights reserved.

RECORD 14
TITLE
  Correlation between the peripapillary retinal nerve fiber layer thickness, 
structure changes in non-proliferative diabetic retinopathy and the changes 
of visual function
AUTHOR NAMES
  Tian D.-H.
CORRESPONDENCE ADDRESS
  D.-H. Tian, Department of Ophthalmology, The First People's Hospital of 
Jining, Jining 272011, Shandong Province, China. Email: 
t13768456789@126.com
SOURCE
  International Eye Science (2014) 14:7 (1209-1211). Date of Publication: 
July 2014
ABSTRACT
  AIM: To study the correlation between and the peripapillary retinal nerve 
fiber layer (RNFL) thickness, structure changes in non-proliferative 
diabetic retinopathy (NPDR) and the the changes of visual function METHODS: 
Eighty cases (80 eyes) of patients with NPDR who were in our hospital from 
January 2011 to December 2013 as group NPDR, 60 cases of patients (60 eyes) 
without retinopathy who were in the hospital were selected as non-diabetic 
retinopathy group (NRD) group, meanwhile, 50 healthy people who had health 
examination in our hospital as control group. The RNFL thickness and visual 
electrophysiological testing were performed on the study objects in the 
three groups, and the results were compared among groups. RESULTS: Group 
NPDR's above, below, nasal, temporal and average RNFL thickness were 
91.52(plus or minus)18.52, 88.63(plus or minus)21.65, 63.62(plus or 
minus)11.72, 60.42(plus or minus)9.13, 69.36(plus or minus)12.52(mu)m, 
those of group NPDR were 111.32(plus or minus)21.90, 113.57(plus or 
minus)22.67, 74.31(plus or minus)11.74, 67.64(plus or minus)12.34, and 
97.31(plus or minus)11.43(mu)m, those of group control were 121.65(plus or 
minus)21.42, 129.32(plus or minus)23.31, 82.42(plus or minus)9.28, 
80.32(plus or minus)8.51, 102.54(plus or minus)21.82(mu)m. To compare of 
average thickness of RNFL of three groups, groups NPDR and NPD were thinner 
than that of control group; To compare each quadrant phase, above, below, 
nasal, the RNFL thickness among three groups had statistical significance 
(P<0.05), while nasal sides had no obviously changes (P>0.05); At the same 
time, 60'P100 latency (MS), 60'P100 amplitude (V), 15'P100 latency (MS) and 
15'P100 amplitude (V) of three groups had statistical significance 
(P<0.05). CONCLUSION: The changes of RNFL thickness have occurred in the 
early time of NPDR, and mainly the above, below and temporal, and it has a 
significant relevance with the changes of visual function. Copyright 2014 
by the IJO Press.
EMTREE MEDICAL INDEX TERMS (MAJOR FOCUS)
  diabetic retinopathy
  non proliferative diabetic retinopathy
  retinal nerve fiber layer thickness
  vision
EMTREE MEDICAL INDEX TERMS
  article
  comparative study
  correlation analysis
  human
  latent period
  major clinical study
  medical examination
  sensory system electrophysiology
  structure analysis
  temporal cortex
  visual system parameters
COPYRIGHT
  Copyright 2014 Elsevier B.V., All rights reserved.

RECORD 15
TITLE
  Relationship between severity of obstructive sleep apnea syndrome and 
retinal nerve fiber layer thickness
AUTHOR NAMES
  Shiba T.
  Takahashi M.
  Sato Y.
  Onoda Y.
  Hori Y.
  Sugiyama T.
  Bujo H.
  Maeno T.
SOURCE
  American Journal of Ophthalmology (2014) 157:6 (1202-1208). Date of 
Publication: June 2014
ABSTRACT
  (bullet) Purpose: To determine whether there is a significant correlation 
among the peripapillary retinal nerve fiber layer (RNFL) thickness, foveal 
thickness, total macular volume, and severity of obstructive sleep apnea 
syndrome. (bullet) Design: Prospective study. (bullet) Methods: We studied 
124 consecutive subjects who underwent polysomnography. Optical coherence 
tomography (OCT) was used to measure the peripapillary RNFL, foveal 
thickness, and total macular volume. The Pearson correlation coefficient 
was used to determine the relationship between the apnea-hypopnea index and 
OCT and other parameters. Multiple regression analysis was used to 
determine the independent factors for the RNFL sectors that were the most 
strongly correlated with the apnea-hypopnea index. (bullet) Results: The 
apnea-hypopnea index was significantly and negatively correlated (right 
eye, r = -0.31, P = 0.0004; left eye, r = -0.39, P < 0.0001) with the nasal 
RNFL thickness (Pearson correlation analysis). The foveal thickness and 
total macular volume were not correlated. The intraocular pressure, body 
mass index, plaque score, and incidence of hypertension were negatively 
correlated, and the lowest oxygen saturation and mean oxygen saturation 
were positively correlated with the nasal RNFL thickness in the left eye. 
Multiple regression analysis showed that the apnea-hypopnea index and age 
were independent contributors to the nasal RNFL thickness in the left eye 
(apnea-hypopnea index, standard regression coefficient, -0.30, t value, 
-2.76, P = 0.007; age, -0.24, -2.36, 0.02, respectively). The nasal RNFL 
thickness in both eyes decreased significantly based on the severity of the 
obstructive sleep apnea syndrome. (bullet) Conclusion: Exacerbation of 
obstructive sleep apnea syndrome may produce unique retinal 
neurodegenerative disorders that decrease the nasal RNFL thickness. 
(copyright) 2014 by Elsevier Inc. All Rights Reserved.
EMTREE DRUG INDEX TERMS
  high density lipoprotein cholesterol (endogenous compound)
  low density lipoprotein cholesterol (endogenous compound)
  triacylglycerol (endogenous compound)
EMTREE MEDICAL INDEX TERMS (MAJOR FOCUS)
  retinal nerve fiber layer thickness
  sleep disordered breathing
EMTREE MEDICAL INDEX TERMS
  adult
  aged
  apnea hypopnea index
  arterial wall thickness
  article
  body mass
  cholesterol blood level
  disease association
  disease severity
  female
  human
  hypertension
  intraocular pressure
  major clinical study
  male
  optical coherence tomography
  oxygen saturation
  polysomnography
  priority journal
  prospective study
  retina fovea
  retinal thickness
COPYRIGHT
  Copyright 2014 Elsevier B.V., All rights reserved.

RECORD 16
TITLE
  Optical coherence tomography findings in patients with Wolfram syndrome
AUTHOR NAMES
  Koktekir B.E.
  Bakbak B.
  Gonul S.
  Gedik S.
CORRESPONDENCE ADDRESS
  B. E. Koktekir, Selcuk University, Department of Ophthalmology, Konya, 
Turkey. Email: benguekinci@hotmail.com
SOURCE
  Turk Oftalmoloiji Dergisi (2014) 44:3 (212-215). Date of Publication: 2014
ABSTRACT
  Objectives: To report the optical coherence tomography (OCT) fndings in 
patients with Wolfram syndrome. Materials and Methods: Four patients who 
fulfilled the criteria for Wolfram syndrome were recruited to the study. In 
all patients, OCT was performed with Stratus OCT (OCT-3, Carl Zeiss 
Meditec, Inc. Germany). The fast retinal nerve fiber layer (RNFL) and fast 
macular thickness protocols were used to measure the RNFL and macular 
thickness, respectively. The fast optic disc protocol was used to determine 
the cup-to-disc ratios of the optic disc. All patients were examined with 
VEP (Retimax, CSO Strumenti Oftalmici, Florence, Italy). Results: In eight 
eyes of four patients (3 male and 1 female) with a mean age of 18.5(plus or 
minus)2.08 years (range 16-21 years), RNFL, macular thickness, and 
cup-to-disc ratios were determined. The mean RNFL was 42.2(plus or 
minus)5.6 (mu)m (range 34.1-49.5 (mu)m), while the mean macular thickness 
and cup-to-disc ratios were 145(plus or minus)15 (mu)m (range 125-160 
(mu)m) and 0.79(plus or minus)0.07 (range 0.7-0.92), respectively. There 
was a moderate negative correlation between VEP latencies and macular and 
RNFL thicknesses (Spearman correlation coefficient was -0.23 and -0.34, 
respectively). Conclusions: RNFL loss and secondary optical atrophy are 
severe complications that may affect the visual acuity in patients with 
Wolfram syndrome. Retinal changes in these patients may be quantified and 
can be observed using OCT.
EMTREE MEDICAL INDEX TERMS (MAJOR FOCUS)
  optical coherence tomography
  Wolfram syndrome (diagnosis)
EMTREE MEDICAL INDEX TERMS
  adolescent
  adult
  article
  clinical article
  diabetes mellitus
  electrophysiology
  female
  human
  human tissue
  macular thickness
  male
  optic nerve atrophy
  quantitative analysis
  retinal nerve fiber layer thickness
  visual acuity
  visual impairment
  visual system parameters
  young adult
DEVICE TRADE NAMES
  OCT 3  , GermanyCarl Zeiss Meditec

  Retimax  , ItalyCSO Strumenti Oftalmici

DEVICE MANUFACTURERS
   (Germany)Carl Zeiss Meditec
   (Italy)CSO Strumenti Oftalmici
COPYRIGHT
  Copyright 2014 Elsevier B.V., All rights reserved.

RECORD 17
TITLE
  Evaluation of asymmetricity of retinal nerve fiber layer and total retina 
in right and left eyes of normal subjects using extracted features from 
optical coherence tomography
AUTHOR NAMES
  Mahmudi T.
  Kafieh R.
  Rabbani H.
  Mehri Dehnavi A.
  Akhlaghi M.R.
  Arbabian K.
  Ahmadi M.
CORRESPONDENCE ADDRESS
  H. Rabbani, The Medical Image and Signal Processing Research Center, 
Department of Bioelectric and Biomedical Engineering, School of Advanced 
Medical Technology, Isfahan University of Medical Sciences, Isfahan, Iran. 
Email: h_rabbani@mui.ac.ir
SOURCE
  Journal of Isfahan Medical School (2013) 31:247 (1185-1193). Date of 
Publication: 2013
ABSTRACT
  Background: Early diagnosis of diseases is an important step in their 
treatment process, but it is difficult due to lack of satisfactorily 
sensitive imaging devices and difference in the parameters of the subjects. 
Asymmetry analysis of retinal nerve fiber layer thickness and total retinal 
thickness can provide a criterion for physicians to accomplish early 
diagnosis. Methods: Data were collected from 50 normal subjects (aged 35 
(plus or minus) 10 years) by a Topcon model of 3D-OCT 1000. For this 
purpose, a pipeline of procedures was utilized; segmentation of retinal 
layers by diffusion map method, scaling operator, automatic localization of 
the center of macula, and calculation of mean and SD. Findings: The maximum 
of average RNFL and total retina thickness in right and left eyes is seen 
in the perifoveal nasal, and the minimum is seen in the fovea. The results 
demonstrate an overall symmetry between the two eyes (P > 0.05). Tolerance 
limits in RNFL of normal subjects for 9 sectors (from 1 to 9), 
respectively, are 1.16 (plus or minus) 0.99, 2.43 (plus or minus) 1.57, 
3.96 (plus or minus) 2.08, 1.11 (plus or minus) 1.09, 2.83 (plus or minus) 
1.66, 3.09 (plus or minus) 1.39, 4.91 (plus or minus) 1.79, 0.82 (plus or 
minus) 1.25, and 3.31 (plus or minus) 1.63 (mu)m. Tolerance limits in total 
retina of normal subjects for 9 sectors, respectively, are 9.84 (plus or 
minus) 2.75, 3.60 (plus or minus) 2.74, 4.82 (plus or minus) 3.23, 3.33 
(plus or minus) 1.76, 6.51 (plus or minus) 3.69, 3.23 (plus or minus) 1.30, 
5.96 (plus or minus) 2.62, 2.79 (plus or minus) 1.42, 6.72 (plus or minus) 
2.57 (mu)m. Conclusion: Asymmetry analysis can be a criterion for early 
detection of diseases. In this study asymmetry analysis and tolerance 
limits were calculated.
EMTREE MEDICAL INDEX TERMS (MAJOR FOCUS)
  optical coherence tomography
  retinal nerve fiber layer thickness
EMTREE MEDICAL INDEX TERMS
  adult
  article
  early diagnosis
  human
  macular thickness
  normal human
  retina fovea
  retinal thickness
DEVICE MANUFACTURERS
  Topcon
COPYRIGHT
  Copyright 2013 Elsevier B.V., All rights reserved.

RECORD 18
TITLE
  Nerve fiber layer thickness in eyes treated with red versus green laser in 
proliferative diabetic retinopathy: Short-term results
AUTHOR NAMES
  Ghassemi F.
  Ebrahimiadib N.
  Roohipoor R.
  Moghimi S.
  Alipour F.
CORRESPONDENCE ADDRESS
  Department of Ophthalmology, Tehran University of Medical Sciences, Farabi 
Eye Hospital, Tehran, Iran.
SOURCE
  Ophthalmologica (2013) 230:4 (195-200). Date of Publication: November 2013
ABSTRACT
  Purpose: To evaluate changes of retinal nerve fiber layer (RNFL) thickness 
after panretinal photocoagulation (PRP) in red versus green laser-treated 
eyes. Procedure: This is a prospective, randomized, fellow-eye controlled 
clinical trial conducted on 60 eyes of 30 patients (mean age 52.3 (plus or 
minus) 7.8 years; 57% male) with early- to high-risk proliferative diabetic 
retinopathy type II diabetes who received standard red or green laser 
treatment. Scanning laser polarimetry (GDx) was performed to evaluate RNFL 
thickness at baseline and at week 6. Results: Only 22 patients (44 eyes) 
could perform reliable GDx tests. At week 6 after PRP, the RNFL thickness 
increased by an average of 3.35 (plus or minus) 9.18 (mu)m (p = 0.02) and 
2.08 (plus or minus) 4.75 (mu)m (p = 0.04) in the red and green laser 
groups, respectively. There was no significant correlation between changes 
in RNFL thickness and the number of laser burns, age, HbA(1)c or blood 
pressure. The difference in the change of the RNFL thickness between the 
red and green laser groups was not significant (p = 0.8). Conclusion: 
Though RNFL thickness was increased significantly 6 weeks after PRP with 
red and green laser in comparison to baseline, there was no significant 
difference in RNFL thickness between red and green laser groups. 
(copyright) 2013 S. Karger AG, Basel.
EMTREE DRUG INDEX TERMS
  hemoglobin A1c (endogenous compound)
EMTREE MEDICAL INDEX TERMS (MAJOR FOCUS)
  diabetic retinopathy (surgery)
  ophthalmic argon laser
  ophthalmic krypton laser
  ophthalmic laser
  retinal nerve fiber layer thickness
EMTREE MEDICAL INDEX TERMS
  adult
  age
  aged
  article
  blood pressure
  burn
  clinical article
  controlled study
  female
  high risk patient
  human
  intermethod comparison
  laser coagulation
  low level laser therapy
  male
  non insulin dependent diabetes mellitus
  prospective study
  randomized controlled trial
  retina macula edema (complication)
  scanning laser polarimetry
  vitreous hemorrhage (complication)
DEVICE TRADE NAMES
  Novus  , United StatesLumenis

DEVICE MANUFACTURERS
   (United States)Lumenis
COPYRIGHT
  Copyright 2013 Elsevier B.V., All rights reserved.

RECORD 19
TITLE
  Relationship between retinal vascular geometry with retinal nerve fiber 
layer and ganglion cell-inner plexiform layer in nonglaucomatous eyes
AUTHOR NAMES
  Tham Y.-C.
  Cheng C.-Y.
  Zheng Y.
  Aung T.
  Wong T.Y.
  Cheung C.Y.
CORRESPONDENCE ADDRESS
  C. Y. Cheung, Singapore Eye Research Institute, 11 Third Hospital Avenue, 
Singapore 168751, Singapore. Email: carol.cheung.y.l@seri.com.sg
SOURCE
  Investigative Ophthalmology and Visual Science (2013) 54:12 (7309-7316). 
Date of Publication: 17 Oct 2013
ABSTRACT
  Purpose. To examine the relationship between retinal vascular geometric 
parameters with retinal nerve fiber layer (RNFL) and ganglion cell-inner 
plexiform layer (GC-IPL) parameters in nonglaucomatous subjects. Methods. 
Study subjects were identified from the Singapore Chinese Eye Study (SCES), 
a population-based survey of Singaporean Chinese aged 40 to 80 years. All 
subjects underwent standardized systemic and ocular examinations. 
Nonglaucomatous eyes were defined as eyes with normal, reliable visual 
field results. Retinal vascular parameters (retinal vascular fractal 
dimension, tortuosity, and caliber) were measured from retinal photographs 
by using a computer-assisted program, according to a standardized protocol. 
Spectral-domain optical coherence tomography (SD-OCT) was used to measure 
RNFL and macular GC-IPL thicknesses. Results. A total of 352 
nonglaucomatous subjects with gradable retinal photographs and OCT images 
were included for the final analyses. In multiple regression analyses, 
after adjusting for age, sex, hypertension, diabetes, axial length, disc 
area, and OCT signal strength; decreased retinal vascular fractal dimension 
((beta) = -1.60, P = 0.002), narrower retinal arteriolar caliber ((beta) = 
-1.60, P = 0.001), and venular caliber ((beta) = -1.97, P < 0.001) were 
independently associated with thinner average RNFL thickness. In addition, 
decreased retinal vascular fractal dimension ((beta) = -0.77, P = 0.017) 
and decreased retinal venular tortuosity ((beta) = -0.63, P = 0.042) were 
independently associated with thinner average GC-IPL thickness after 
adjusting for age, sex, hypertension, diabetes, axial length, and OCT 
signal strength. Conclusions. Rarefaction, vasoconstriction, and 
straightening of the retinal vasculature are associated with thinner RNFL 
and GC-IPL thickness. This information may potentially provide further 
insights on the role of vascular processes in glaucoma development and 
progression. (copyright) 2013 The Association for Research in Vision and 
Ophthalmology, Inc.
EMTREE MEDICAL INDEX TERMS (MAJOR FOCUS)
  retina blood vessel
  retina inner plexiform layer
  retinal nerve fiber layer thickness
EMTREE MEDICAL INDEX TERMS
  adult
  aged
  article
  eye photography
  female
  human
  interferometry
  male
  normal human
  optic disk
  optical coherence tomography
  perimetry
  priority journal
  retina ganglion cell
DEVICE TRADE NAMES
  Cirrus HDOCT  , United StatesCarl Zeiss Meditec

  Humphrey Field Analyzer II  , United StatesZeiss

DEVICE MANUFACTURERS
   (United States)Carl Zeiss Meditec
   (United States)Zeiss
COPYRIGHT
  Copyright 2014 Elsevier B.V., All rights reserved.

RECORD 20
TITLE
  Capturing axonal and neuronal damage in the anterior visual pathway after 
acute optic neuritis
AUTHOR NAMES
  Costello F.
  Pan I.
  Burton J.
  Trufyn J.
  Hodge W.
CORRESPONDENCE ADDRESS
  F. Costello, University of Calgary, Calgary, Canada.
SOURCE
  Multiple Sclerosis (2013) 19:11 SUPPL. 1 (433). Date of Publication: 
October 2013
ABSTRACT
  Introduction: In this prospective cohort study, we explored how spectral 
domain OCT measures of axonal [retinal nerve fiber layer thickness (RNFLT)] 
and neuronal [retinal ganglion layer + IPL thickness (RGLT)] integrity may 
be used to capture structural consequences of anterior visual pathway 
injury in the ON model of multiple sclerosis (MS). Methods: Consecutively 
enrolled patients with acute unilateral ON were followed at baseline 
(within 30 days) 3-months, 6-months, and 12-months with repeat LogMAR Early 
Diabetic Treatment Retinopathy Study (EDTRS) visual acuity, 30-2 Central 
Threshold Humphrey perimetry, and spectral domain-OCT (Cirrus, Zeiss 
Meditec) testing. Depending on the distribution attributes of the 
variables, Student's t-test, chi-square test, Fisher's exact test or 
Wilcoxon ranksum test were used. For analysis of correlated data, random 
effects mixed model was fitted to account for random effects of patient and 
follow up time when determining the relationship between RNFLT and visual 
function over time. Results: 50 patients [mean age = 36 years; 43 females; 
18 with relapsing-remitting MS; 32 with acute ON as a clinically isolated 
syndrome (CIS)] were included. Mean RNFLT in ON eyes decreased from 
baseline (111(mu)m) to 3-months (85(mu)m) (p < 0.0001); from 3-months to 
6-months (79 (mu)m) (p < 0.0001); and from 6-months to 12-months (75 (mu)m) 
(p < 0.0001) after ON. Mean RNFL in unaffected eyes of ON patients (NON 
eyes) remained unchanged (91-92 (mu)m) during the study period. Intereye 
differences (ON eyes minus NON eyes) in RNFLT were initially positive [21 
microns ((mu)m)], reflecting edema in ON eyes; but became negative as RNFLT 
values in ON eyes progressively and significantly decreased relative to NON 
eyes at all follow up points: 3-months (-6.0 (mu)m); 6-months (-14 (mu)m); 
and 12-months (-16 (mu)m). Mean RGLT in ON eyes decreased significantly 
from baseline (74(mu)m) to 3-months (67(mu)m), 6-months (67(mu)m), and 
12-months (65(mu)m) with the greatest difference noted from baseline to 
3-months (p < 0.0001). Mean RGCT in NON eyes (78 (mu)m) did not change 
significantly during the study period. Significant inter-eye differences 
(ON eyes minus NON eyes) in mean GCLT were noted at baseline (-6 (mu)m), 
3-months (-11(mu)m) (p < 0.0001), 6-months (-12 (mu)m) (p < 0.0001), and 
12-months (-14 (mu)m) (p < 0.0001) after ON. Conclusions: Spectral domain 
OCT measures of RNFLT and RGLT (within and between eyes) can be used 
capture changes in axonal and neuronal structural integrity in the ON model 
of MS.
EMTREE MEDICAL INDEX TERMS (MAJOR FOCUS)
  multiple sclerosis
  optic neuritis
  rehabilitation
  visual system
EMTREE MEDICAL INDEX TERMS
  chi square test
  cohort analysis
  demyelinating disease
  diabetes mellitus
  edema
  eye
  female
  Fisher exact test
  follow up
  ganglion
  human
  injury
  model
  patient
  perimetry
  retinal nerve fiber layer thickness
  retinopathy
  Student t test
  thickness
  vision
  visual acuity
COPYRIGHT
  Copyright 2014 Elsevier B.V., All rights reserved.

RECORD 21
TITLE
  Structural changes in individual retinal layers in diabetic macular edema
AUTHOR NAMES
  Murakami T.
  Yoshimura N.
CORRESPONDENCE ADDRESS
  T. Murakami, Department of Ophthalmology and Visual Sciences, Kyoto 
University Graduate School of Medicine, 54 Shogoin-Kawaracho, Sakyo, Kyoto 
606-8507, Japan. Email: mutomo@kuhp.kyoto-u.ac.jp
SOURCE
  Journal of Diabetes Research (2013) 2013 Article Number: 920713. Date of 
Publication: 2013
ABSTRACT
  Optical coherence tomography (OCT) has enabled objective measurement of the 
total retinal thickness in diabetic macular edema (DME). The central 
retinal thickness is correlated modestly with visual impairment and changes 
paradoxically after treatments compared to the visual acuity. This suggests 
the clinical relevance of the central retinal thickness in DME and the 
presence of other factors that affect visual disturbance. Recent advances 
in spectral-domain (SD) OCT have provided better delineation of the 
structural changes and fine lesions in the individual retinal layers. 
Cystoid spaces in the inner nuclear layer and outer plexiform layer are 
related to quantitative and qualitative parameters in fluorescein 
angiography. OCT often shows vitreoretinal interface abnormalities in eyes 
with sponge-like retinal swelling. Serous retinal detachment is sometimes 
accompanied by hyperreflective foci in the subretinal fluid, which 
exacerbates the pathogenesis at the interface of the photoreceptors and 
retinal pigment epithelium. Photoreceptor damage at the fovea is thought to 
be represented by disruption of the external limiting membrane or the 
junction between the inner and outer segment lines and is correlated with 
visual impairment. Hyperreflective foci in the outer retinal layers on 
SD-OCT images, another marker of visual disturbance, are associated with 
foveal photoreceptor damage. (copyright) 2013 Tomoaki Murakami and Nagahisa 
Yoshimura.
EMTREE DRUG INDEX TERMS
  retinal
EMTREE MEDICAL INDEX TERMS (MAJOR FOCUS)
  diabetic macular edema
  retina
EMTREE MEDICAL INDEX TERMS
  central retinal thickness
  choroid
  human
  nerve fiber
  pathogenesis
  photoreceptor
  pigment epithelium
  priority journal
  retina detachment
  retina fluorescein angiography
  retina fovea
  review
  spectral domain optical coherence tomography
  visual acuity
  visual impairment
COPYRIGHT
  Copyright 2013 Elsevier B.V., All rights reserved.

RECORD 22
TITLE
  Retinal nerve fibre layer thickness is associated with measures of small 
fibre neuropathy in long-term type 1 diabetes
AUTHOR NAMES
  Sveen K.A.
  Orstavik K.
  Fosmark D.
  Dahl-Jorgensen K.
  Hanssen K.F.
CORRESPONDENCE ADDRESS
  K.A. Sveen, Dept of Endocrinology, Obesity and Preventive Medicine, Oslo 
University Hospital, Oslo, Norway.
SOURCE
  Diabetologia (2013) 56 SUPPL. 1 (S499-S500). Date of Publication: September 
2013
ABSTRACT
  Background and aims: Corneal confocal microscopy (CCM) can measure small 
nerve fibers in the cornea and has been shown to correlate with other 
measurements for early neuropathy in diabetes (small fiber neuropathy). 
Optical coherence tomography (OCT) can evaluate the retinal nerve fiber 
layer (RNFL). RNFL thinning is associated with peripheral neuropathy in 
type 2 diabetes. Little is known about this in type 1 diabetes. Our aims 
were to investigate the relationship between retinal nerve fiber layer 
thickness, peripheral neuropathy and small fiber neuropathy in long-term 
type 1 diabetes by using CCM. We also wanted to evaluate if the advanced 
glycation endproduct Nepsilon-( carboxymethyl) lysine (CML) ,which has been 
implicated in oxidative stress and diabetic late complications, was 
associated with RNFL. Materials and methods: The level of neuropathy was 
assessed clinically and by nerve conduction studies (NCS) in 29 patients 
(53(plus or minus)7 years) with type 1 diabetes of 40 years duration and in 
20 healthy controls. Corneal confocal microscopy (CCM)(Confoscan4, Nidek, 
Italy) was used as a proxy for small fibre damage. Global and sectoral 
retinal nerve fibre layer thicknesses were measured around the optic nerve 
head using OCT (Rtvue, Optovue, USA). The advanced glycation endproduct CML 
was measured in serum ten years prior to these examinations by immunoassay. 
None of the participants had unstable retinopathy at the time of 
examination. Results: NCS were abnormal in 16 patients (59%) and compatible 
with diabetes neuropathy.Corneal nerve fibre density (CNFD) measured with 
CCM was significantly lower in the diabetes patients compared to controls, 
8.9(plus or minus)2.7 vs. 10.6(plus or minus)2.0 no./mm(2), p=0.029. CNFD 
was negatively associated with the presence of peripheral neuropathy 
(r=-0.42, p=0.032). A thinner inferior retinal nerve fibre layer (RNFL) was 
observed in the diabetes patients compared to controls ( 93.5(mu)m(plus or 
minus)12.3 vs. 102.7(plus or minus)10.2(mu)m, p=0.045). Global RNFL was 
negatively associated with corneal nerve fibre length and CNFD, r=-0.46, 
p=0.0011 and r=-0.44, p=0.0017, respectively. No significant association 
was observed between RNFL and peripheral neuropathy evaluated by NCS. RNFL 
was negatively associated with the advanced glycation endproduct CML in 
serum. After adjusting for age, sex and duration of diabetes, CML was still 
independently associated with RNFL, r(2)= 0.37, p=0.016. Conclusion: RNFL 
of the inferior retina was thinner in diabetes patients compared to 
controls. Corneal nerve fiber density was signifcantly lower in diabetes 
patients and negatively associated with peripheral neuropathy. Measures of 
RNFL and CCM were positively correlated. These results may suggest that 
changes in the cornea and possibly in the retina (central nervous system) 
may parallell changes in the peripheral nervous system. RNFL thinning may 
be interesting as a novel marker of small fiber neuropathy. This study also 
indicates that CML may have a prognostic value in RNFL thinning.
EMTREE DRUG INDEX TERMS
  advanced glycation end product
  lysine
  marker
EMTREE MEDICAL INDEX TERMS (MAJOR FOCUS)
  diabetes mellitus
  fiber
  insulin dependent diabetes mellitus
  nerve fiber
  neuropathy
  thickness
EMTREE MEDICAL INDEX TERMS
  central nervous system
  confocal microscopy
  cornea
  custodial care
  density
  diabetic patient
  examination
  human
  immunoassay
  Italy
  nerve conduction
  non insulin dependent diabetes mellitus
  optic nerve
  optical coherence tomography
  oxidative stress
  patient
  peripheral nervous system
  peripheral neuropathy
  retina
  retinal nerve fiber layer thickness
  retinopathy
  serum
  small fiber neuropathy
COPYRIGHT
  Copyright 2014 Elsevier B.V., All rights reserved.

RECORD 23
TITLE
  Effect of cataract surgery on optical coherence tomography measurements and 
repeatability in patients with non-insulin-dependent diabetes mellitus
AUTHOR NAMES
  Garcia-Martin E.
  Fernandez J.
  Gil-Arribas L.
  Polo V.
  Larrosa J.M.
  Otin S.
  Fuertes I.
  Pablo L.
CORRESPONDENCE ADDRESS
  E. Garcia-martin, Ophthalmology Department, Miguel Servet University 
Hospital, 50009 Zaragoza, Spain. Email: egmvivax@yahoo.com
SOURCE
  Investigative Ophthalmology and Visual Science (2013) 54:8 (5303-5312). 
Date of Publication: 2013
ABSTRACT
  PURPOSE. To evaluate the effect of uncomplicated cataract 
phacoemulsification on macular and retinal nerve fiber layer (RNFL) 
thickness using two spectral-domain optical coherence tomography (OCT) 
instruments, Cirrus OCT and Spectralis OCT, in patients having 
noninsulin-dependent diabetes mellitus (NIDDM) without retinopathy, and to 
assess the reliability of the OCT measurements before and after cataract 
surgery. METHODS. The study included 35 eyes of 35 patients having NIDDM 
without retinopathy (20 men and 15 women, mean age 69.8 years, range, 48-80 
years) who underwent cataract phacoemulsification. One month before and 1 
month after surgery, visual acuity and three repetitions of scans using the 
RNFL and macular analysis protocols of the Cirrus and Spectralis OCT 
instruments were performed. The differences between the two visits were 
analyzed by Student's t-test for paired samples. Repeatability of OCT 
measurements was evaluated by calculating the coefficients of variation for 
each of the parameters recorded and for each visit. RESULTS. RNFL 
thicknesses provided by Cirrus and Spectralis OCT and macular measurements 
provided by Cirrus OCT differed significantly between the two visits. 
Macular thicknesses provided by Spectralis OCT before and after surgery 
were not significantly different. OCT repeatability was better after 
surgery with lower coefficients of variation for scans performed after 
surgical removal of the cataract. CONCLUSIONS. The presence of cataracts 
affects RNFL and macular measurements performed with OCT in NIDDM patients 
without retinopathy. The repeatability of the images significantly improved 
after cataract phacoemulsification. (copyright) 2013 The Association for 
Research in Vision and Ophthalmology, Inc.
EMTREE DRUG INDEX TERMS
  creatinine (endogenous compound)
  diclofenac
  diclofenaco Lepori
  glycosylated hemoglobin (endogenous compound)
  moxifloxacin
  prednisolone acetate
  unclassified drug
EMTREE MEDICAL INDEX TERMS (MAJOR FOCUS)
  cataract extraction
  spectral domain optical coherence tomography
EMTREE MEDICAL INDEX TERMS
  adult
  aged
  article
  blood pressure measurement
  clinical article
  female
  glaucoma
  human
  macular thicknesses
  male
  measurement repeatability
  non insulin dependent diabetes mellitus
  observational study
  ophthalmology
  phacoemulsification
  postoperative period
  priority journal
  prospective study
  reliability
  retina
  retina maculopathy
  retinal nerve fiber layer thickness
  scanning laser ophthalmoscopy
  vision
  visual acuity
DRUG TRADE NAMES
  diclofenaco Lepori  , SpainAngelini Farmaceutica

  pred forte  , United StatesAllergan

  vigamox  , SpainAlcon Cusi

DRUG MANUFACTURERS
   (Spain)Alcon Cusi
   (United States)Allergan
   (Spain)Angelini Farmaceutica
DEVICE TRADE NAMES
  Cirrus HD OCT  , United StatesCarl Zeiss Meditec

  Spectralis OCT  , GermanyHeidelberg Engineering

DEVICE MANUFACTURERS
   (United States)Carl Zeiss Meditec
   (Germany)Heidelberg Engineering
COPYRIGHT
  Copyright 2013 Elsevier B.V., All rights reserved.

RECORD 24
TITLE
  Functional retinal impairment in type 1 diabetic patients without any signs 
of retinopathy
AUTHOR NAMES
  Parravano M.
  Oddone F.
  Boccassini B.
  Centofanti M.
  Tanga L.
  Cacciamani A.
  Borboni P.
  Varano M.
CORRESPONDENCE ADDRESS
  M. Parravano, Fondazione G.B. Bietti-IRCCS, Cattedra di Endocrinologia, 
University of Rome Tor Vergata, Via Livenza 3, IT-00198 Rome, Italy. Email: 
criparra@tin.it
SOURCE
  Ophthalmic Research (2013) 50:2 (108-112). Date of Publication: August 2013
ABSTRACT
  Purpose: To investigate functional and morphological retinal changes in the 
long-term follow-up in subjects with type 1 diabetes mellitus (DM1) without 
any signs of retinal vasculopathy. Methods: Functional testing included 
Humphrey Matrix perimetry (30-2 threshold program) and white-on-white 
Humphrey perimetry (HFA, 30-2 SITA standard), while retinal nerve fibre 
layer (RNFL) thickness was measured by scanning laser polarimetry with 
variable corneal birefringence compensator. Results: Data from 20 eyes of 
20 subjects with DM1 were analysed. No changes of HFA mean deviation (MD: 
-2.20 (plus or minus) 3.44 vs. -1.63 (plus or minus) 2.47; p = 0.14) and 
pattern standard deviation (PSD: 2.50 (plus or minus) 1.71 vs. 2.28 (plus 
or minus) 1.36; p = 0.31), and Matrix MD (-1.06 (plus or minus) 3.62 vs. 
-1.24 (plus or minus) 2.99; p = 0.65) were found after 5 years. A 
significant change was found for Matrix PSD between baseline and the end of 
follow-up (2.76 (plus or minus) 0.59 vs. 3.1 (plus or minus) 0.68; p = 
0.0078). RNFL parameters were not changed. A significant relationship was 
found between HbA1c levels and changes from baseline of Matrix PSD (R(2) 
0.29, p = 0.02). Conclusions: Progressive retinal functional impairment 
could be detected in DM1 subjects by frequency doubling perimetry before 
the onset of any overt retinal vasculopathy and functional impairment seems 
to be significantly related to glycaemic control. Copyright (copyright) 
2013 S. Karger AG, Basel.
EMTREE DRUG INDEX TERMS
  hemoglobin A1c (endogenous compound)
EMTREE MEDICAL INDEX TERMS (MAJOR FOCUS)
  functional disease
  insulin dependent diabetes mellitus
  retina disease
EMTREE MEDICAL INDEX TERMS
  adult
  aged
  article
  clinical article
  clinical trial
  cohort analysis
  diabetic patient
  female
  follow up
  human
  male
  metabolic regulation
  perimetry
  priority journal
  prospective study
  retinal nerve fiber layer thickness
  scanning laser polarimetry
COPYRIGHT
  Copyright 2014 Elsevier B.V., All rights reserved.

RECORD 25
TITLE
  Retinal layers changes in human preclinical and early clinical diabetic 
retinopathy support early retinal neuronal and muller cells alterations
AUTHOR NAMES
  Vujosevic S.
  Midena E.
CORRESPONDENCE ADDRESS
  E. Midena, Department of Ophthalmology, University of Padova, Via 
Giustiniani 2, 35128 Padova, Italy. Email: edoardo.midena@unipd.it
SOURCE
  Journal of Diabetes Research (2013) 2013 Article Number: 905058. Date of 
Publication: 2013
ABSTRACT
  Purpose. To evaluate the changes in thickness of individual inner and outer 
macular and peripapillary retinal layers in diabetes. Methods. 124 subjects 
(124 eyes) were enrolled: 74 diabetics and 50 controls. Macular edema, 
proliferative diabetic retinopathy (DR), any intraocular treatment and 
refractive error > 6 diopters were the main exclusion criteria. Full 
ophthalmic examination, stereoscopic fundus photography, and spectral 
domain-OCT were performed. After automatic retinal segmentation (layering) 
in 5 layers, the thickness of each layer was calculated, and values 
compared among groups. Results. Thirty patients had no DR, 44 patients had 
non proliferative DR. A significant increase of inner plexiform and nuclear 
layers was found in DR eyes versus controls (P < 0.001). A significant 
decrease (P < 0.01) of retinal nerve fiber layer (RNFL) and at specific 
sites of retinal ganglion cell layer (P = 0.02) was documented in the 
macula. In the peripapillary area there were no differences between 
diabetics and controls. Conclusions. Decreased RNFL thickness and increased 
INL/OPL thickness in diabetics without DR or with initial DR suggest early 
alterations in the inner retina. On the contrary, the outer retina seems 
not to be affected at early stages of DM. Automatic intraretinal layering 
by SD-OCT may be a useful tool to diagnose and monitor early intraretinal 
changes in DR. (copyright) 2013 Stela Vujosevic and Edoardo Midena.
EMTREE MEDICAL INDEX TERMS (MAJOR FOCUS)
  diabetic retinopathy
  inner macular retinal layer thickness
  Mueller cell
  outer macular retinal layer thickness
  peripapillary retinal layer thickness
  retina nerve cell
  retinal thickness
EMTREE MEDICAL INDEX TERMS
  adult
  article
  controlled study
  diabetes mellitus
  diabetic macular edema
  eye examination
  eye photography
  female
  human
  major clinical study
  male
  priority journal
  refraction error
  retina ganglion cell
  retina inner plexiform layer
  retinal nerve fiber layer thickness
  spectral domain optical coherence tomography
  stereoscopic fundus photography
  visual acuity
COPYRIGHT
  Copyright 2013 Elsevier B.V., All rights reserved.

RECORD 26
TITLE
  Localized Retinal Nerve Fiber Layer Defects Detected by Optical Coherence 
Tomography: The Beijing Eye Study
AUTHOR NAMES
  Zhao L.
  Wang Y.X.
  Zhang W.
  Zhang J.S.
  Chen C.X.
  Xu L.
  Jonas J.B.
CORRESPONDENCE ADDRESS
  L. Xu, Beijing Institute of Ophthalmology, Beijing Tongren Hospital, 
Capital University of Medical Science, Beijing, China. Email: 
xlbio1@163.com
SOURCE
  PLoS ONE (2013) 8:7 Article Number: e68998. Date of Publication: 22 Jul 
2013
ABSTRACT
  Objective:To assess the prevalence of localized retinal nerve fiber layer 
defects (LRNFLD) and associated factors in adult Chinese.Methods:The 
population-based Beijing Eye Study 2011 included 3468 individuals (mean 
age: 64.6(plus or minus)9.8 years (range: 50-93 years)). The study 
participants underwent a detailed ophthalmological examination including 
spectral-domain optical coherence tomography (Spectralis(R)-OCT) assisted 
measurement of the RNFL. A LRNFLD was defined as a sector in which the RNFL 
contour line dipped into the red zone for a length of 
<180(degrees).Results:Readable OCT images were available for 3242 (93.5%) 
subjects. LRNFLDs were detected in 640 eyes (9.9(plus or minus)0.4%) of 479 
subjects (14.8(plus or minus)0.6%). In the age groups of 50-59 years, 60-69 
years, 70-79 years, and 80+ years, the prevalence of LRNFLD per person 
increased from 9.9(plus or minus)0.9%, 11.6(plus or minus)1.0% and 
20.6(plus or minus)1.4% to 33.0(plus or minus)3.2%, respectively. In 
multivariate analysis, prevalence of LRNFLDs was significantly associated 
with older age (P = 0.001; Odds Ratio (OR): 1.03; 95% Confidence Interval 
(CI): 1.01,1.05), myopic refractive error 
(P<0.001;OR:0.79;95%CI:0.74,0.85), larger beta zone of parapapillary 
atrophy (P<0.001; OR:1.34;95%CI:1.20,1.50), presence of glaucomatous optic 
neuropathy (P<0.001;OR:7.02;95%CI:3.87,12.7), presence of non-glaucomatous 
optic nerve damage (P = 0.001;OR:43.3;95%CI:8.24,227.1), and presence of 
diabetic retinopathy (P = 
0.003;OR:2.79;95%CI:1.43,5.44).Conclusions:OCT-defined LRNFLDs were present 
in a prevalence of 14.8(plus or minus)0.6% in a population-based study 
sample of subjects aged 50+ years. Prevalence of LRNFLDs increased with 
higher age, myopic refractive error, and larger parapapillary beta zone. 
Major ocular diseases associated with LRNFLs were glaucoma, 
non-glaucomatous optic nerve damage and diabetic retinopathy. These data 
may be helpful for a semiautomatic assessment of the RNFL. (copyright) 2013 
Zhao et al.
EMTREE MEDICAL INDEX TERMS (MAJOR FOCUS)
  localized retinal nerve fiber layer defect (diagnosis, epidemiology)
  retina disease (diagnosis, epidemiology)
  spectral domain optical coherence tomography
EMTREE MEDICAL INDEX TERMS
  adult
  age distribution
  aged
  article
  China
  Chinese
  controlled study
  diabetic retinopathy
  eye examination
  female
  glaucoma
  human
  major clinical study
  male
  myopia
  optic nerve disease
  optic nerve lesion
  population research
  prevalence
DEVICE TRADE NAMES
  Spectralis  , GermanyHeidelberg Engineering

DEVICE MANUFACTURERS
   (Germany)Heidelberg Engineering
COPYRIGHT
  Copyright 2014 Elsevier B.V., All rights reserved.

RECORD 27
TITLE
  Retinal neurodegeneration in type II diabetic Otsuka long-evans Tokushima 
fatty rats
AUTHOR NAMES
  Yang J.H.
  Kwak H.W.
  Kim T.G.
  Han J.
  Moon S.W.
  Yu S.Y.
CORRESPONDENCE ADDRESS
  S. Y. Yu, Department of Ophthalmology, Kyung Hee University Hospital, 23, 
Kyungheedae-ro, Dongdaemun-gu, Seoul, South Korea. Email: syyu@khu.ac.kr
SOURCE
  Investigative Ophthalmology and Visual Science (2013) 54:6 (3844-3851). 
Date of Publication: 2013
ABSTRACT
  Purpose. We evaluated whether diabetes causes longitudinal thinning of 
retinal layers as a sign of retinal neurodegeneration in a type II diabetic 
animal model, the Otuska Long-Evans Tokushima fatty rats (OLETF), using 
spectral domain-optical coherence tomography (SD-OCT) and investigated the 
corresponding histology. Methods. Retinal thickness in OLETF and Long-Evans 
Tokushima Otsuka rats (LETO) was measured at 1300 lm from the center of the 
optic nerve head (ONH) at 12, 20, 28, and 36 weeks using SD-OCT. Total 
retinal thickness (TRT) was measured automatically by built-in software. 
The retinal nerve fiber layer (RNFL) and other layers' thicknesses were 
measured manually. At 36 weeks, eyes were processed for morphometric 
analysis and detection of apoptosis based on active caspase-3({thorn}) and 
TUNEL({thorn}) analysis. Results. TRT was significantly thinner in OLETF at 
28 and 36 weeks (236.26 6 5.64 and 235.98 6 5.42 lm, respectively) than in 
LETO (243.82 6 7.36 and 239.58 6 6.99 lm, respectively; P 1/4 0.042 and P 
1/4 0.01). At 28 weeks, RNFL thickness was significantly lower in OLETF 
(21.52 6 1.91 lm) than in LETO (24.75 6 2.10 lm, P 1/4 0.042). The change 
of TRT correlated significantly with change of RNFL thickness. At 36 weeks, 
OLETF (24.0 6 3.1/cross-section) had significantly fewer ganglion cells 
than LETO (28.4 6 6.7/cross-section, P 1/4 0.028). Active 
caspase-3({thorn}) and TUNEL({thorn}) cells in RNFL were observed 
significantly more frequently in OLETF (6.8 6 5.2/cross-section and 3.75 6 
0.96/cross-section, respectively) than in LETO (1.5 6 2.3/ cross-section, P 
1/4 0.008 and 1.0 6 0.8/cross-section, P 1/4 0.029, respectively). 
Conclusions. OLETF exhibited a significantly reduced TRT, especially RNFL 
thickness, based on SD-OCT. Further, histology revealed increased apoptosis 
and a decrease in the number of ganglion cells. These results suggest that 
retinal neurodegeneration occurs in type II diabetic OLETF. (copyright) 
2013 The Association for Research in Vision and Ophthalmology, Inc.
EMTREE DRUG INDEX TERMS
  glucose (endogenous compound)
EMTREE MEDICAL INDEX TERMS (MAJOR FOCUS)
  nerve degeneration
  non insulin dependent diabetes mellitus
EMTREE MEDICAL INDEX TERMS
  animal experiment
  animal model
  animal tissue
  apoptosis
  article
  body weight
  controlled study
  histology
  male
  near infrared reflectance spectroscopy
  nick end labeling
  nonhuman
  priority journal
  rat
  retina ganglion cell
  retinal nerve fiber layer thickness
  retinal thickness
  spectral domain optical coherence tomography
DEVICE MANUFACTURERS
   (Germany)Heidelberg Engineering
COPYRIGHT
  Copyright 2013 Elsevier B.V., All rights reserved.

RECORD 28
TITLE
  Primary open-angle glaucoma (POAG), retinal vein occlusions (RVO) and 
central corneal thickness (CCT): What is the relationship?
AUTHOR NAMES
  Azar G.
  Voigt M.
  Al-Arabi Z.
  Lachkar Y.
CORRESPONDENCE ADDRESS
  G. Azar, Hopital Saint-Joseph, Institut du Glaucome, 185, rue 
Raymond-Losserand, 75014 Paris, France. Email: georgesazar@hotmail.com
SOURCE
  Journal Francais d'Ophtalmologie (2013) 36:5 (449-454). Date of 
Publication: May 2013
ABSTRACT
  Purpose To investigate the relationship between various types of glaucoma, 
retinal vein occlusion (RVO), and central corneal thickness (CCT) Methods 
We followed 48 known glaucoma patients who developed any type of retinal 
vein occlusion. Mean follow-up was 4.2 years. At all visits, patients had a 
detailed ocular history, as well as thorough bilateral evaluation, 
including dynamic gonioscopy, CCT measurement, retinal nerve fiber layer 
(RNFL) measurement by OCT, and automated visual field. Student's t-test and 
Chi(2) test were used to evaluate continuous and categorical data, 
respectively, with comparison of the means of paired series. Results Mean 
age at time of diagnosis was 68.1 (plus or minus) 11.8 years (range 40-85 
years). Six patients were black (12.5%), while the others were white 
(87.5%, P = 0,0001). Various types of glaucoma were found in the 48 
patients (22 men, 26 women, P = 0.564) who developed RVO. No significant 
difference was found between mean CCT of eyes with RVO and fellow eyes 
(537.7 (plus or minus) 39.8 (mu)M and 538.4 (plus or minus) 36.4 (mu)M, 
respectively) (P = 0.527). By stratifying our results according to the 
various types of glaucoma, mean CCT of involved and fellow eyes was 542.7 
(plus or minus) 37.6 (mu)M and 540.6 (plus or minus) 33.2 (mu)M, 
respectively in the primary open-angle glaucoma (POAG) group, 530.4 (plus 
or minus) 45.2 (mu)M and 535 (plus or minus) 43.6 (mu)M in the chronic 
angle-closure glaucoma (CACG) group, 549.3 (plus or minus) 24.8 (mu)M and 
558 (plus or minus) 37.3 (mu)M in the pseudo-exfoliation glaucoma (PXG) 
group, and 490 (plus or minus) 56.6 (mu)M and 495 (plus or minus) 35.4 
(mu)M in the normal-tension glaucoma (NTG) group. Conclusions Contrary to 
some recently-published studies, our results showed no statistically 
significant difference between CCT of eyes involved with RVO and fellow 
eyes. The NTG group seems to have the thinnest CCT. (copyright) 2013 
Elsevier Masson SAS. All rights reserved.
EMTREE MEDICAL INDEX TERMS (MAJOR FOCUS)
  cornea
  open angle glaucoma (complication, epidemiology)
  retina vein occlusion (complication, epidemiology, etiology)
EMTREE MEDICAL INDEX TERMS
  adult
  aged
  article
  classification
  corneal pachymetry
  diabetic retinopathy (complication, epidemiology)
  female
  follow up
  human
  male
  middle aged
  organ size
  pathology
  very elderly
COPYRIGHT
  MEDLINE(registered trademark) is the source for the citation and abstract 
of this record.

RECORD 29
TITLE
  Ophthalmoscopic Assessment of the Retinal Nerve Fiber Layer. The Beijing 
Eye Study
AUTHOR NAMES
  Zhang Y.
  Xu L.
  Zhang L.
  Yang H.
  Wang Y.X.
  Jonas J.B.
CORRESPONDENCE ADDRESS
  L. Xu, Beijing Institute of Ophthalmology, Beijing Tongren Hospital, 
Capital Medical University, Beijing, China. Email: xlbio1@gmail.com
SOURCE
  PLoS ONE (2013) 8:4 Article Number: e62022. Date of Publication: 29 Apr 
2013
ABSTRACT
  Purpose: To examine the retinal nerve fiber layer (RNFL) 
ophthalmoscopically, to search for localized RNFL defects, and to assess 
factors associated with RNFL visibility in a population-based setting. 
Methods: The population-based cross-sectional Beijing Eye Study 2006 
included 3251 subjects. Using color fundus photographs, RNFL visibility was 
assessed in grades from 0 to 8 in 8 fundus sectors. Localized RNFL defects 
were defined as wedge-shaped defects running towards the optic disc. 
Results: After exclusion of subjects with optic media opacities, 2602 
subjects (mean age:58.1(plus or minus)9.0 years) were included. RNFL 
visibility score was highest (P<0.001) in the temporal inferior region, 
followed by the temporal superior region, nasal superior region, and nasal 
inferior region. In multivariate analysis, higher RNFL visibility score was 
associated with younger age (P<0.001;standardized coefficient 
beta:-0.44;regression coefficient B: -0.22; 95%CI: -0.24, -0.20), female 
gender (P<0.001;beta:0.11;B:1.00;95%CI:0.67,1.32), higher blood 
concentration of low-density lipoproteins (P = 
0.002;beta:0.07;B:0.34;95%CI:0.13,0.56), absence of dyslipidemia (P = 
0.001;beta: -0.07;B: -0.58;95%CI: -0.93, -0.24), lower blood glucose 
concentration (P = 0.006;beta: -0.05;B: -0.14;95%CI: -0.24, -0.04), 
hyperopic refractive error (P<0.001;beta:0.15;B:0.45;95%CI:0.34,0.56), 
smaller optic disc size (P<0.001;beta: -0.08; B:-0.72;95% CI:-1.04, -0.40), 
absence of glaucomatous optic neuropathy (P<0.001;beta: -0.06;B: 
-2.69;95%CI:-4.18, -1.21) and absence of non-glaucomatous optic nerve 
damage (P = 0.001;beta: -0.06;B: -4.80;95%CI:0. -7.64, -1.96). Localized 
RNFL defects were detected in 96 subjects (prevalence:3.7(plus or 
minus)0.45% (95% confidence interval(CI):3.0,4.4). In multivariate 
analysis, prevalence of localized RNFL defects was associated with higher 
blood pressure (P<0.001; odds ratio (OR):1.07;95%CI:1.03,1.10), higher 
concentration of low-density lipoproteins (P = 
0.01;OR:1.42;95%CI:1.08,1.85), higher prevalence of glaucomatous optic 
neuropathy (P<0.001;OR:46.8;95%CI:19.4,113) and diabetic retinopathy (P = 
0.002;OR:3.20;95%CI:1.53,6.67), and lower total RNFL visibility 
(P<0.001;OR:0.92;95%CI:0.88,0.96). Conclusions: In Chinese aged 45+ years, 
a decreased RNFL visibility was associated with older age, male gender, 
dyslipidemia, hyperglycemia, myopia, larger optic disc, and glaucomatous or 
non-glaucomatous optic neuropathy. Localized RNFL defects 
(prevalence:3.7(plus or minus)0.45%) were correlated mainly with higher 
blood pressure, higher concentration of low-density lipoproteins, 
glaucomatous optic neuropathy and diabetic retinopathy. These data are 
helpful for the routine ophthalmoscopic examination of the RNFL. 
(copyright) 2013 Zhang et al.
EMTREE DRUG INDEX TERMS
  glucose (endogenous compound)
  low density lipoprotein (endogenous compound)
EMTREE MEDICAL INDEX TERMS (MAJOR FOCUS)
  ophthalmoscopy
  retina disease (diagnosis)
  retinal nerve fiber layer
  retinal nerve fiber layer disease (diagnosis)
  visual system parameters
EMTREE MEDICAL INDEX TERMS
  adult
  age distribution
  aged
  article
  blood analysis
  cross-sectional study
  diabetic retinopathy
  disease association
  female
  glaucomatous optic nerve disease
  glucose blood level
  human
  hyperlipoproteinemia
  hypertension
  lipoprotein blood level
  major clinical study
  male
  nasal superior region
  optic disk
  optic nerve disease
  population research
  refraction error
  superior inferior region
  temporal inferior region
COPYRIGHT
  Copyright 2013 Elsevier B.V., All rights reserved.

RECORD 30
TITLE
  Optic disc rim area to retinal nerve fiber layer thickness correlation: 
Comparison of diabetic and normal tension glaucoma eyes
AUTHOR NAMES
  Suh M.H.
  Kim S.H.
  Park K.H.
  Yu H.G.
  Huh J.W.
  Kim D.M.
CORRESPONDENCE ADDRESS
  S.H. Kim, Department of Ophthalmology, Seoul National University, Boramae 
Hospital, 425 Shindaebang-Dong, Dongjak-Gu, Seoul 156-707, South Korea. 
Email: xcski@hanmail.net
SOURCE
  Japanese Journal of Ophthalmology (2013) 57:2 (156-165). Date of 
Publication: March 2013
ABSTRACT
  Purpose: To compare the correlation between optic disc rim area and retinal 
nerve fiber layer thickness (rim-RNFL correlation) in diabetic eyes with 
non-progressive RNFL defects and normal tension glaucoma (NTG) eyes. 
Methods: Seventy-three eyes of 73 patients with preperimetric or early NTG 
and 25 eyes of 25 type II diabetes patients with a non-progressive RNFL 
defect for (greater-than or equal to)5 years were enrolled in this 
retrospective cohort study. Rim areas and RNFL thicknesses were measured by 
Heidelberg retina tomography (HRT II) and by optical coherence tomography 
(Cirrus OCT), in global and 12 clock-hour parameters. Diabetic eyes were 
evaluated whether they were above the 95 % prediction interval (PI) for the 
rim-RNFL correlation of NTG. Results: A significant linear rim-RNFL 
correlation was observed in NTG eyes globally and at all clock-hours, 
except in the 4 and 9 o'clock areas, (0.08 < r (2) < 0.56, P < 0.05). 
Eighty-four percent of the diabetic eyes were above the 95 % PI of the 
rim-RNFL correlation of NTG in (greater-than or equal to)2 clock-hours, as 
compared with 36 % of the eyes in the global parameter. Conclusions: The 
eyes of diabetic patients with non-progressive RNFL were 
well-differentiated from NTG eyes by the rim-RNFL correlation. (copyright) 
2012 Japanese Ophthalmological Society.
EMTREE MEDICAL INDEX TERMS (MAJOR FOCUS)
  diabetic patient
  low tension glaucoma
  optic disk rim area
  retinal nerve fiber layer thickness
  visual system parameters
EMTREE MEDICAL INDEX TERMS
  adult
  article
  controlled study
  correlation analysis
  eye examination
  female
  Heidelberg retina tomography
  human
  major clinical study
  male
  non insulin dependent diabetes mellitus
  optic disk
  optical coherence tomography
  priority journal
  retina nerve cell
  tomography
COPYRIGHT
  Copyright 2013 Elsevier B.V., All rights reserved.

RECORD 31
TITLE
  Peripapillary retinal nerve fiber layer thickness in sickle-cell 
hemoglobinopathies using spectral-domain optical coherence tomography
AUTHOR NAMES
  Chow C.C.
  Shah R.J.
  Lim J.I.
  Chau F.Y.
  Hallak J.A.
  Vajaranant T.S.
CORRESPONDENCE ADDRESS
  T.S. Vajaranant, Department of Ophthalmology and Visual Sciences, 
University of Illinois at Chicago, 1855 West Taylor Street, M/C 648, 
Chicago, IL 60612, United States. Email: thasarat@uic.edu
SOURCE
  American Journal of Ophthalmology (2013) 155:3 (456-464). Date of 
Publication: March 2013
ABSTRACT
  Purpose: To determine whether patients with a sickle-cell hemoglobinopathy 
without glaucoma have peripapillary retinal nerve fiber layer (RNFL) 
thinning by spectral-domain optical coherence tomography. Design: 
Prospective study. Methods: All patients with a sickle cell 
hemoglobinopathy (sickle-cell disease, sickle-cell hemoglobin C disease, 
and sickle-cell thalassemia) and age-similar, race-matched controls 
underwent a comprehensive eye examination and spectral-domain optical 
coherence tomography of the macula and optic nerve head using the 
Heidelberg Spectralis (Heidelberg Engineering, Inc, Carlsbad, California, 
USA). Participants with prior retinal treatments (laser or surgery), 
diabetes mellitus, glaucoma, or other ocular diseases were excluded. The 
sickle-cell disease patients were grouped into those with focal macular 
thinning and those without. Those with macular thinning were grouped 
further into mild, moderate, and severe thinning groups based on temporal 
macular thickness. Analysis of variance testing and post hoc analysis with 
the Tukey test and Pearson correlation were performed to assess for 
peripapillary RNFL thickness differences among different groups. Results: 
One hundred fifty-one eyes of 88 sickle-cell patients and 55 eyes of 30 
age-similar and race-matched (black) controls were included. Sickle-cell 
patient eyes with macular thinning (n = 81) had thinner mean peripapillary 
RNFL thicknesses in the nasal sector (P =.01) compared with non-sickle-cell 
control eyes and in the superotemporal sector (P =.01) compared with 
sickle-cell patient eyes without macular thinning (n = 70). In the severe 
macular thinning subgroup (n = 55), the mean peripapillary RNFL thickness 
was significantly thinner than that of controls (P <.05) in 6 of 7 sectors. 
There is a positive linear relationship between temporal macular thickness 
and global peripapillary RNFL thickness with a Pearson correlation 
coefficient of 0.60 (P <.0001). Conclusions: Nonglaucomatous, black 
sickle-cell patients with focal macular thinning on spectral-domain optical 
coherence tomography have significantly thinner peripapillary RNFL than 
those without macular thinning or controls. The degree of thinning 
correlates with severity of temporal macular thinning. These patients may 
require different peripapillary RNFL thickness thresholds for future 
glaucoma evaluations. (copyright) 2013 by Elsevier Inc. All rights 
reserved.
EMTREE MEDICAL INDEX TERMS (MAJOR FOCUS)
  hemoglobinopathy
  retinal nerve fiber layer thickness
  sickle cell hemoglobinopathies
  spectral domain optical coherence tomography
EMTREE MEDICAL INDEX TERMS
  adult
  aged
  article
  controlled study
  diabetes mellitus
  eye examination
  glaucoma
  human
  macular thickness
  major clinical study
  male
  optic nerve
  priority journal
  prospective study
  retina macula lutea
  sickle cell anemia
COPYRIGHT
  Copyright 2013 Elsevier B.V., All rights reserved.

RECORD 32
TITLE
  The longitudinal changes of retinal nerve fiber layer thickness after 
panretinal photocoagulation in diabetic retinopathy patients
AUTHOR NAMES
  Lee S.
  Kwag J.
  Lee H.
  Jo Y.
  Kim J.Y.
CORRESPONDENCE ADDRESS
  J.Y. Kim, Department of Ophthalmology, Chungnam National University 
Hospital, 640 Daesa-dong, Jung-gu, Daejeon 301-721, South Korea. Email: 
kimjy@cnu.ac.kr
SOURCE
  Retina (2013) 33:1 (188-193). Date of Publication: January 2013
ABSTRACT
  PURPOSE:: To investigate longitudinal changes in retinal nerve fiber layer 
(RNFL) thickness after panretinal photocoagulation (PRP) in diabetic 
retinopathy patients. METHODS:: This prospective study examined 31 eyes in 
25 patients undergoing PRP, who were diagnosed with severe nonproliferative 
diabetic retinopathy or non-high-risk proliferative diabetic retinopathy. 
Optical coherence tomography was conducted before PRP and at 3, 6, 12, and 
24 months after PRP to investigate changes in peripapillary RNFL thickness. 
RESULTS:: Superior, nasal, inferior, temporal, and mean peripapillary RNFL 
thickness increased until 6 months after PRP and then decreased. Superior 
RNFL thickness increased significantly at 3 and 6 months and decreased 
significantly at 24 months compared with the baseline RNFL thickness. Nasal 
RNFL thickness declined significantly at 24 months compared with the 
baseline RNFL thickness without any significant increase in thickness 
during the follow-up period. Inferior RNFL thickness increased 
significantly at 6 months and decreased significantly at 24 months compared 
with its baseline RNFL thickness. Temporal thickness increased 
significantly at 3, 6, 12, and 24 months compared with the baseline RNFL 
thickness. Mean RNFL thickness increased significantly at 6 months and 
decreased significantly at 24 months. Central subfield thickness increased 
significantly at 3, 6, 12, and 24 months compared with its baseline 
thickness. CONCLUSION:: Peripapillary RNFL thickness increased at 6 months 
after PRP and then decreased at 24 months after PRP compared with baseline 
peripapillary RNFL thickness in diabetic retinopathy patients. This finding 
suggests that in addition to diabetes itself, diabetic retinopathy, and 
associated glaucoma, PRP may be a cause of RNFL thickness loss in patients 
with diabetes.
EMTREE MEDICAL INDEX TERMS (MAJOR FOCUS)
  diabetic retinopathy (surgery)
  laser coagulation
  panretinal photocoagulation
  retinal nerve fiber layer thickness
EMTREE MEDICAL INDEX TERMS
  adult
  article
  clinical article
  cohort analysis
  comparative study
  disease severity
  female
  follow up
  human
  male
  optical coherence tomography
  prospective study
COPYRIGHT
  Copyright 2013 Elsevier B.V., All rights reserved.

RECORD 33
TITLE
  Changes of choroidal thickness, intraocular pressure and other optical 
coherence tomographic parameters after haemodialysis
AUTHOR NAMES
  Yang S.J.
  Han Y.H.
  Song G.I.
  Lee C.H.
  Sohn S.W.
CORRESPONDENCE ADDRESS
  S.J. Yang, Email: sungjaeyang@gmail.com
SOURCE
  Clinical and Experimental Optometry (2013) 96:5 (494-499). Date of 
Publication: September 2013
ABSTRACT
  Background: The aim was to evaluate changes in choroidal thickness, 
intraocular pressure (IOP) and other parameters of optical coherence 
tomography, such as central foveal thickness (CFT), macular volume, 
peripapillary retinal nerve fibre layer (RNFL) thickness after 
haemodialysis (HD). Methods: Thirty-four eyes of 34 chronic renal failure 
patients (9 eyes with diabetic patients) who underwent haemodialysis in the 
Dialysis Unit of Gangneung Asan Hospital were included. CFT, macular 
volume, peripapillary RNFL and choroidal thickness were measured before and 
after haemodialysis by optical coherence tomography (OCT, Spectralis; 
Heidelberg Engineering). Changes in the IOP were evaluated with Goldmann 
applanation tonometry before and after haemodialysis. Results: The average 
choroidal thickness decreased significantly, from 233.1 (plus or minus) 
77.5(mu)m to 219.1 (plus or minus) 76.8(mu)m (paired t-test, p < 0.001). 
This change correlated with the amount of body weight lost (Pearson's 
correlation coefficient = 0.348, p = 0.044). The mean IOP decreased from 
15.1 (plus or minus) 2.6mmHg to 13.9 (plus or minus) 2.2mmHg after 
haemodialysis (paired t-test, p = 0.03). The change in macular volume and 
the small decrease in CFT (214.0 (plus or minus) 21.0(mu)m to 213.8 (plus 
or minus) 21.8(mu)m) were not significant. The measured overall change in 
RNFL thickness from 93.6 (plus or minus) 15.5(mu)m to 94.7 (plus or minus) 
14.6(mu)m was not significant. Conclusions: Haemodialysis can affect 
various ocular parameters, particularly choroidal thickness and IOP. 
(copyright) 2013 The Authors (copyright) 2013 Optometrists Association 
Australia.
EMTREE MEDICAL INDEX TERMS (MAJOR FOCUS)
  choroid
  choroid disease (etiology)
  chronic kidney failure (complication, therapy)
  intraocular pressure
  optical coherence tomography
  renal replacement therapy (adverse drug reaction)
EMTREE MEDICAL INDEX TERMS
  adult
  aged
  article
  choroidal thickness
  cross-sectional study
  diabetic retinopathy (complication)
  female
  hemodialysis
  human
  male
  middle aged
  nerve fiber
  oculoplethysmography
  pathology
  retina fovea
  retina ganglion cell
COPYRIGHT
  Copyright 2014 Medline is the source for the citation and abstract of this 
record.

RECORD 34
TITLE
  Measurement and comparison of retinal nerve fiber layer thickness in 
different stages of diabetic retinopathy patient with type 2 diabetes
AUTHOR NAMES
  Geng S.
  Ye J.-J.
  Chen X.-Y.
  Ai F.-R.
CORRESPONDENCE ADDRESS
  J.-J. Ye, Department of Ophthalmology, Chinese Academy of Medical Science, 
Peking Union Medical College Hospital, Beijing 100730, China. Email: 
yejunjie@hotmail.com
SOURCE
  Zhonghua Shiyan Yanke Zazhi/Chinese Journal of Experimental Ophthalmology 
(2013) 31:1 (60-64). Date of Publication: January 2013
ABSTRACT
  Background: Diabetic retinopathy (DR) is one of the leading causes that 
result in adult irreversible blindness in many countries. Recent researches 
suggest that neurodegeneration is an important component of DR. To realize 
the disease process of retinal neutron is very important for prevention and 
treatment on DR. Objective: This study was to investigate the change of 
retinal nerve fiber layer thickness in patients with type 2 diabetes 
mellitus. Methods: Ninety-six eyes of 48 patients with type 2 diabetes 
mellitus were enrolled in Peking Union Medical College Hospital. The 
patients were assigned into non-diabetic retinopathy (NDR) group, 
Background: diabetic retinopathy(BDR) group, proliferative diabetic 
retinopathy (PDR) group and panretinal photocoagulation (PRP) group based 
on the fundus finding and fundus fluorescein angiography (FFA), and 24 
normal subjects with matched age were included as control group. RNFL 
thickness was measured by GDxVCC system, including temporal, superior, 
nasal, inferior, total, (TSNIT) average, superior average, inferior 
average, TSNIT standard deviation and nerve fiber indication. The datas of 
the RNFL thickness were analyzed and comparison among different groups by 
one-way analysis of variance and Student Newman Keuls test. Results: The 
TSNIT averages of the NDR group, BDR group, PDR group and PRP group were 
(56.54 (plus or minus) 5.28), (56.92 (plus or minus) 6.49), (53.04 (plus or 
minus) 6.14) and (53.17 (plus or minus) 9.30) (mu)m, respectively, while 
that of the control group was (59.04 (plus or minus) 4.37) (mu)m. The TSNIT 
average, superior average, inferior average, TSNIT standard deviation of 
the PDR group and PRP group compared with control group were significantly 
decreased, and the nerve fiber indication of the PDR group and PRP group 
was significantly increased (P = 0.002, 0.000, 0.002, 0.000, 0.001; P = 
0.002, 0.000, 0.001, 0.000, 0.000). Compared with the control group, the 
TSNIT average, superior average, inferior average, TSNIT standard deviation 
were insignificantly decreased, and the nerve fiber indication was 
insignificantly increased in the NDR group and BDR group (P = 0.187, 0.235, 
0.333, 0.106, 0.202; P = 0.262, 0.063, 0.072, 0.098, 0.062). Conclusions: 
The decline of the RNFL thickness appears prior to DR findings. The RNFL 
thinning of PDR and PRP patients suggests the degeneration of neurons and 
atrophy of axonal. The neurodegeneration is an important component of DR. 
Copyright (copyright) 2013 by the Chinese Medical Association.
EMTREE MEDICAL INDEX TERMS (MAJOR FOCUS)
  diabetic retinopathy
  non insulin dependent diabetes mellitus
  retinal nerve fiber layer thickness
EMTREE MEDICAL INDEX TERMS
  article
  comparative study
  disease severity
  human
COPYRIGHT
  Copyright 2013 Elsevier B.V., All rights reserved.

RECORD 35
TITLE
  Optic disc topographic analysis in diabetic patients
AUTHOR NAMES
  Toprak I.
  Yildirim C.
  Yaylali V.
CORRESPONDENCE ADDRESS
  I. Toprak, Department of Ophthalmology, Faculty of Medicine, Pamukkale 
University Kinikli, 20070 Denizli, Turkey. Email: ibrahimt@doctor.com
SOURCE
  International Ophthalmology (2012) 32:6 (559-564). Date of Publication: 
December 2012
ABSTRACT
  The aim of our study was to evaluate the optic disc (OD) topographic 
parameters by using Heidelberg Retina Tomograph II (HRT II) in patients 
with type 2 diabetes mellitus (DM). The study group consisted of 78 
patients with type 2 DM (patient group) and age-sex matched 50 healthy 
subjects (control group). All patients and controls underwent a detailed 
ophthalmological examination, automated perimetry, central corneal 
thickness (CCT) measurement and OD topography by using HRT II. Glycosylated 
haemoglobin (HbA1c) levels of the diabetic patients were also noted. Age, 
gender, intraocular pressure and CCT measurements were similar in patients 
with diabetes and control group. Mean retinal nerve fiber layer thickness 
(MRNFLT) and retinal nerve fiber layer cross-sectional area (RNFLcsA) 
parameters were found significantly lower in diabetic patients compared to 
those of the controls (p = 0.030, p = 0.038). In the patient group, MRNFLT 
value was found significantly lower in patients with DM duration 
(greater-than or equal to)120 months (p = 0.020) and HbA1c level 
(greater-than or equal to)7 % (p = 0.029). Rim volume, MRNFLT and RNFLcsA 
values were significantly lower in proliferative diabetic retinopathy group 
(p = 0.004, p = 0.003, p = 0.001 respectively) and laser treated patients 
(p = 0.003, p = 0.002, p = 0.004 respectively). In conclusion, poor 
metabolic control of diabetes, severe DR and received laser therapies cause 
RNFL damage. Heidelberg Retina Tomograph may help us to detect and 
follow-up the changes in optic disc and RNFL in diabetic patients. 
(copyright) 2012 Springer Science+Business Media B.V.
EMTREE DRUG INDEX TERMS
  hemoglobin A1c (endogenous compound)
EMTREE MEDICAL INDEX TERMS (MAJOR FOCUS)
  keratometry
  non insulin dependent diabetes mellitus
  optic disk
EMTREE MEDICAL INDEX TERMS
  adult
  central corneal thickness
  clinical evaluation
  conference paper
  controlled study
  diabetic patient
  diabetic retinopathy
  female
  human
  intraocular pressure
  major clinical study
  male
  perimetry
  retinal nerve fiber layer cross sectional area
  retinal nerve fiber layer thickness
  sex difference
  visual system parameters
COPYRIGHT
  Copyright 2013 Elsevier B.V., All rights reserved.

RECORD 36
TITLE
  Dominant optic atrophy
AUTHOR NAMES
  Lenaers G.
  Hamel C.
  Delettre C.
  Amati-Bonneau P.
  Procaccio V.
  Bonneau D.
  Reynier P.
  Milea D.
CORRESPONDENCE ADDRESS
  G. Lenaers, Institut des Neurosciences de Montpellier, U1051 de l'Inserm, 
Universite de Montpellier i et Ii, BP 74103, F-34091, Montpellier cedex 05, 
France. Email: guy.lenaers@inserm.fr
SOURCE
  Orphanet Journal of Rare Diseases (2012) 7:1 Article Number: 46. Date of 
Publication: 2012
ABSTRACT
  Definition of the disease. Dominant Optic Atrophy (DOA) is a 
neuro-ophthalmic condition characterized by a bilateral degeneration of the 
optic nerves, causing insidious visual loss, typically starting during the 
first decade of life. The disease affects primary the retinal ganglion 
cells (RGC) and their axons forming the optic nerve, which transfer the 
visual information from the photoreceptors to the lateral geniculus in the 
brain. Epidemiology. The prevalence of the disease varies from 1/10000 in 
Denmark due to a founder effect, to 1/30000 in the rest of the world. 
Clinical description. DOA patients usually suffer of moderate visual loss, 
associated with central or paracentral visual field deficits and color 
vision defects. The severity of the disease is highly variable, the visual 
acuity ranging from normal to legal blindness. The ophthalmic examination 
discloses on fundoscopy isolated optic disc pallor or atrophy, related to 
the RGC death. About 20% of DOA patients harbour extraocular multi-systemic 
features, including neurosensory hearing loss, or less commonly chronic 
progressive external ophthalmoplegia, myopathy, peripheral neuropathy, 
multiple sclerosis-like illness, spastic paraplegia or cataracts. 
Aetiology. Two genes (OPA1, OPA3) encoding inner mitochondrial membrane 
proteins and three loci (OPA4, OPA5, OPA8) are currently known for DOA. 
Additional loci and genes (OPA2, OPA6 and OPA7) are responsible for 
X-linked or recessive optic atrophy. All OPA genes yet identified encode 
mitochondrial proteins embedded in the inner membrane and ubiquitously 
expressed, as are the proteins mutated in the Leber Hereditary Optic 
Neuropathy. OPA1 mutations affect mitochondrial fusion, energy metabolism, 
control of apoptosis, calcium clearance and maintenance of mitochondrial 
genome integrity. OPA3 mutations only affect the energy metabolism and the 
control of apoptosis. Diagnosis. Patients are usually diagnosed during 
their early childhood, because of bilateral, mild, otherwise unexplained 
visual loss related to optic discs pallor or atrophy, and typically 
occurring in the context of a family history of DOA. Optical Coherence 
Tomography further discloses non-specific thinning of retinal nerve fiber 
layer, but a normal morphology of the photoreceptors layers. Abnormal 
visual evoked potentials and pattern ERG may also reflect the dysfunction 
of the RGCs and their axons. Molecular diagnosis is provided by the 
identification of a mutation in the OPA1 gene (75% of DOA patients) or in 
the OPA3 gene (1% of patients). Prognosis. Visual loss in DOA may progress 
during puberty until adulthood, with very slow subsequent chronic 
progression in most of the cases. On the opposite, in DOA patients with 
associated extra-ocular features, the visual loss may be more severe over 
time. Management. To date, there is no preventative or curative treatment 
in DOA; severely visually impaired patients may benefit from low vision 
aids. Genetic counseling is commonly offered and patients are advised to 
avoid alcohol and tobacco consumption, as well as the use of medications 
that may interfere with mitochondrial metabolism. Gene and pharmacological 
therapies for DOA are currently under investigation. (copyright) 2012 
Lenaers et al.
EMTREE DRUG INDEX TERMS (MAJOR FOCUS)
  OPA1 protein (endogenous compound)
  OPA3 protein (endogenous compound)
  protein (endogenous compound)
EMTREE DRUG INDEX TERMS
  OPA2 protein (endogenous compound)
  OPA4 protein (endogenous compound)
  OPA5 protein (endogenous compound)
  OPA6 protein (endogenous compound)
  OPA7 protein (endogenous compound)
  OPA8 protein (endogenous compound)
  unclassified drug
EMTREE MEDICAL INDEX TERMS (MAJOR FOCUS)
  autosomal dominant optic atrophy (diagnosis, epidemiology, etiology, 
therapy)
EMTREE MEDICAL INDEX TERMS
  alcohol consumption
  autosomal recessive disorder
  blindness
  cataract
  color vision defect
  differential diagnosis
  disease severity
  electroretinogram
  evoked visual response
  eye examination
  gene locus
  gene mutation
  genetic counseling
  human
  molecular diagnosis
  multiple sclerosis
  myopathy
  nonhuman
  ophthalmoplegia
  ophthalmoscopy
  optic nerve
  optical coherence tomography
  oxidative phosphorylation
  perception deafness
  peripheral neuropathy
  photoreceptor
  prevalence
  prognosis
  protein expression
  retina ganglion cell
  review
  smoking
  spastic paraplegia
  visual acuity
  visual impairment
  Wolfram syndrome
COPYRIGHT
  Copyright 2013 Elsevier B.V., All rights reserved.

RECORD 37
TITLE
  Neurodegeneration of the retina in type 1 diabetic patients
AUTHOR NAMES
  Araszkiewicz A.
  Zozulinska-Ziolkiewicz D.
  Meller M.
  Bernardczyk-Meller J.
  Pilacinski S.
  Rogowicz-Frontczak A.
  Naskret D.
  Wierusz-Wysocka B.
CORRESPONDENCE ADDRESS
  A. Araszkiewicz, Katedra i Klinika Chorob Wewnetrznych i Diabetologii, 
Uniwersytet Medyczny Im. K. Marcinkowskiego w Poznaniu, ul. Mickiewicza 2, 
60-834 Poznan, Poland. Email: olaaraszkiewicz@interia.pl
SOURCE
  Polskie Archiwum Medycyny Wewnetrznej (2012) 122:10 (464-470). Date of 
Publication: 2012
ABSTRACT
  INTRODUCTION: The degeneration of retinal neurons and glial cells has 
recently been postulated in the pathogenesis of diabetic retinopathy. 
Optical coherence tomography (OCT) allows to perform qualitative and 
quantitative measurements of retinal thickness (RT) with identification of 
individual retinal layers. OBJECTIVES: We compared RT, retinal nerve fiber 
layer (RNFL) thickness, and ganglion cell layer (GCL) thickness obtained by 
OCT in type 1 diabetic patients with and without clinically diagnosed 
retinopathy. PATIENTS AND METHODS: The study included 77 consecutive 
patients with type 1 diabetes (39 men, 38 women; median age, 35 years 
[interquartile range (IQR), 29-42]; median disease duration, 10 years [IQR, 
9-14]) and 31 age- and sex?matched controls. We measured RT in the fovea, 
parafovea, and perifovea, as well as RNFL and GCL thickness. We divided 
diabetic patients into 2 subgroups, i.e., those with diabetic retinopathy 
and without retinopathy. RESULTS: We observed thicker perifoveal retina (P 
= 0.05), mean RNFL (P = 0.002), inferior RNFL (P < 0.0001), and superior 
and inferior GCL (P = 0.05 and P = 0.04, respectively) in diabetic subjects 
compared with the control group. We detected retinopathy in 23 diabetic 
patients (29%). Compared with patients without retinopathy, subjects with 
retinopathy had thinner parafoveal retina (P = 0.05), mean RNFL (P = 
0.002), inferior and nasal RNFL (P = 0.002, P = 0.03), superior (P = 0.05) 
and inferior GCL (P = 0.006). Significant correlations were found between 
duration of diabetes and nasal RNFL thickness (r = -0.32, P = 0.004) and 
parafoveal RT (r = -0.47, P <0.001). CONCLUSIONS: The results might suggest 
the loss of intraretinal neural tissue in type 1 diabetic patients with 
retinopathy. Neurodegeneration in diabetic retinopathy is closly associated 
with disease duration. Copyright by Medycyna Praktyczna, 2012.
EMTREE DRUG INDEX TERMS
  hemoglobin A1c (endogenous compound)
EMTREE MEDICAL INDEX TERMS (MAJOR FOCUS)
  diabetic retinopathy
  insulin dependent diabetes mellitus
EMTREE MEDICAL INDEX TERMS
  adult
  article
  controlled study
  diabetic patient
  disease association
  disease duration
  female
  glycemic control
  human
  major clinical study
  male
  nerve cell
  optical coherence tomography
  retina fovea
  retina nerve cell
  thickness
COPYRIGHT
  Copyright 2014 Elsevier B.V., All rights reserved.

RECORD 38
TITLE
  Automated diagnosis of diabetic retinopathy and glaucoma using fundus and 
OCT images
AUTHOR NAMES
  Pachiyappan A.
  Das U.N.
  Murthy T.V.
  Rao T.
CORRESPONDENCE ADDRESS
  U.N. Das, Jawaharlal Nehru Technological University, Kakinada, 533 003, 
India. Email: undurti@hotmail.com
SOURCE
  Lipids in Health and Disease (2012) 11 Article Number: 73. Date of 
Publication: 2012
ABSTRACT
  We describe a system for the automated diagnosis of diabetic retinopathy 
and glaucoma using fundus and optical coherence tomography (OCT) images. 
Automatic screening will help the doctors to quickly identify the condition 
of the patient in a more accurate way. The macular abnormalities caused due 
to diabetic retinopathy can be detected by applying morphological 
operations, filters and thresholds on the fundus images of the patient. 
Early detection of glaucoma is done by estimating the Retinal Nerve Fiber 
Layer (RNFL) thickness from the OCT images of the patient. The RNFL 
thickness estimation involves the use of active contours based deformable 
snake algorithm for segmentation of the anterior and posterior boundaries 
of the retinal nerve fiber layer. The algorithm was tested on a set of 89 
fundus images of which 85 were found to have at least mild retinopathy and 
OCT images of 31 patients out of which 13 were found to be glaucomatous. 
The accuracy for optical disk detection is found to be 97.75%. The proposed 
system therefore is accurate, reliable and robust and can be realized. 
(copyright) 2012 Pachiyappan et al.; licensee BioMed Central Ltd.
EMTREE MEDICAL INDEX TERMS (MAJOR FOCUS)
  automation
  diabetic retinopathy (diagnosis)
  glaucoma (diagnosis)
  ophthalmoscopy
  optical coherence tomography
EMTREE MEDICAL INDEX TERMS
  algorithm
  article
  computer program
  diagnostic accuracy
  eye fundus
  human
  image processing
  major clinical study
  optical disk
  retina image
  retina nerve cell
  retina nerve fiber layer
  thickness
DEVICE TRADE NAMES
  Intel Core2 Duo Processor 2 2
  MATLAB
COPYRIGHT
  Copyright 2013 Elsevier B.V., All rights reserved.

RECORD 39
TITLE
  Long-term temporal changes of peripapillary retinal nerve fiberlayer 
thickness before and after panretinal photocoagulation in severe diabetic 
retinopathy
AUTHOR NAMES
  Park K.H.
  Kim J.
  Woo S.J.
  Ahn J.
  Park K.H.
  Chung H.
CORRESPONDENCE ADDRESS
  K.H. Park, Department of Ophthalmology, Seoul National University Bundang 
Hospital, 166 Gumi-ro, Bundang-gu Seongnam Gyeonggi-do 463-707, South 
Korea. Email: jiani4@snu.ac.kr
SOURCE
  Retina (2012) 32:10 (2052-2060). Date of Publication: November-December 
2012
ABSTRACT
  Purpose: To analyze the long-term changes of peripapillary retinal nerve 
fiber layer (RNFL) thickness before and after panretinal photocoagulation 
(PRP) in patients with severe diabetic retinopathy. Methods: In this 
retrospective observational case series, we reviewed the records of 46 
patients (68 eyes) with severe diabetic retinopathy, who were treated with 
PRP and could be followed for more than 6 months. Peripapillary RNFL 
thickness and foveal thickness were measured at baseline, 3-month intervals 
until 1 year post-PRP, and 6- to 12- month intervals after 1 year post-PRP 
using optical coherence tomography. Long-term changes of peripapillary RNFL 
thickness and foveal thickness as well as the correlation between the two 
parameters were analyzed. Results: The average RNFL thickness (360(degrees) 
measurement) decreased significantly from 108.4 mm to 103.5 mm at 2 years 
post-PRP. The average RNFL thickness increased slightly during the initial 
3 months post-PRP and thereafter gradually decreased, showing statistically 
significant reductions at 2 years post-PRP (false discovery rate adjusted P 
= 0.0051). The superior and inferior quadrant RNFL thicknesses were 
significantly decreased at 2 years post-PRP (false discovery rate adjusted 
P = 0.0119 and 0.0051, respectively). The decrease in the nasal quadrant 
RNFL thickness showed borderline significance at 2 years post-PRP (false 
discovery rate adjusted P = 0.0854). However, there was no significant 
decrease in RNFL thickness for the temporal quadrant at any follow-up time. 
In addition, there was no significant difference in the foveal thickness. 
But, the pattern of temporal changes in foveal thickness showed a similar 
pattern with that of temporal RNFL thickness. Conclusion: This study shows 
that average RNFL thickness after PRP undergoes early thickening and 
subsequent progressive thinning throughout the 2 years post-PRP. This 
temporal change varies according to the peripapillary RNFL quadrant. Our 
results also indicate that temporal RNFL and foveal thickness have a 
similar pattern of long-term change after PRP. (copyright) by Ophthalmic 
Communications Society, Inc.
EMTREE MEDICAL INDEX TERMS (MAJOR FOCUS)
  diabetic retinopathy (surgery)
  laser coagulation
  panretinal photocoagulation
  retinal nerve fiber layer thickness
  visual system parameters
EMTREE MEDICAL INDEX TERMS
  adult
  aged
  article
  clinical article
  female
  follow up
  human
  male
  optical coherence tomography
  treatment duration
COPYRIGHT
  Copyright 2013 Elsevier B.V., All rights reserved.

RECORD 40
TITLE
  Characteristics of patients with a localized retinal nerve fiber layer 
defect and normal optic disc appearance
AUTHOR NAMES
  Lee J.
  Kim J.
  Kee C.
CORRESPONDENCE ADDRESS
  C. Kee, Department of Ophthalmology, Samsung Medical Center, Sungkyunkwan 
University School of Medicine, 50 Irwon-dong, Gangnam-gu, Seoul, 135-710, 
South Korea. Email: ckee@skku.edu
SOURCE
  Eye (Basingstoke) (2012) 26:11 (1473-1478). Date of Publication: November 
2012
ABSTRACT
  Purpose To investigate the characteristics of patients with a localized 
retinal nerve fiber layer (RNFL) defect and normal optic disc appearance 
compared with normal tension glaucoma (NTG) patients.MethodsA total of 40 
patients with an unchanged RNFL defect for more than 5 years and normal 
optic disc appearance, who were presumed as non-glaucomatous patients, were 
enrolled (group A). We recruited 40 age-matched patients with NTG (group 
B). On the RNFL photographs, we evaluated angles of RNFL defects. Angle 
(alpha) and (beta) were the angles made by the line L from the center of 
the fovea to the disc center and the lines A and B from the disc center to 
the disc margin where the proximal and the distal border of the defect met, 
respectively. Angle (theta) was the angular width of the defect. Angle 
(gamma) was the angle made by lines L and R, which divides angle (theta) 
into a 2: 1 ratio from line A to line B. We compared systemic diseases, 
baseline IOP, and location and angles of the RNFL defects between the two 
groups.ResultsSystemic diseases and superotemporal RNFL defects in group A 
were significantly greater than those in group B (P<0.001). Angle (alpha) 
was greater in group A, but angle (beta), (theta), and (gamma) were smaller 
in group A (P<0.05).ConclusionIf the patients with a superotemporal RNFL 
defect and normal optic disc appearance had systemic diseases and distal 
borders of the defects are closer to the macula, glaucoma is less likely. 
(copyright) 2012 Macmillan Publishers Limited All rights reserved.
EMTREE MEDICAL INDEX TERMS (MAJOR FOCUS)
  optic disk
  retina disease
  retina nerve fiber layer defect
EMTREE MEDICAL INDEX TERMS
  adult
  aged
  article
  clinical article
  clinical feature
  diabetes mellitus
  female
  human
  hypertension
  intraocular pressure
  low tension glaucoma
  male
  retrospective study
COPYRIGHT
  Copyright 2013 Elsevier B.V., All rights reserved.

RECORD 41
TITLE
  Global flash multifocal electroretinogram: Early detect
AUTHOR NAMES
  Lung J.C.Y.
  Swann P.G.
  Wong D.S.H.
  Chan H.H.L.
CORRESPONDENCE ADDRESS
  H.H.L. Chan, Laboratory of Experimental Optometry (Neuroscience), School of 
Optometry, Hong Kong Polytechnic University, Hung Hom, Kowloon, Hong Kong. 
Email: henryhl.chan@polyu.edu.hk
SOURCE
  Documenta Ophthalmologica (2012) 125:2 (123-135). Date of Publication: 
October 2012
ABSTRACT
  Purpose To investigate the correlations of the global flash multifocal 
electroretinogram (MOFO mfERG) with common clinical visual 
assessments-Humphrey perimetry and Stratus circumpapillary retinal nerve 
fiber layer (RNFL) thickness measurement in type II diabetic patients. 
Methods Forty-two diabetic patients participated in the study: Ten were 
free from diabetic retinopathy (DR), while the remainder suffered from mild 
to moderate nonproliferative diabetic retinopathy. Fourteen age-matched 
controls were recruited for comparison. MOFO mfERG measurements were made 
under high-and lowcontrast conditions. Humphrey central 30-2 perimetry and 
Stratus OCT circumpapillary RNFL thickness measurements were also 
performed. Correlations between local values of implicit time and amplitude 
of the mfERG components [direct component (DC) and induced component (IC)], 
and perimetric sensitivity and RNFL thickness were evaluated by mapping the 
localized responses for the three subject groups. Results MOFO mfERG was 
superior to perimetry and RNFL assessments in showing differences between 
the diabetic groups (with and without DR) and the controls. All the MOFO 
mfERG amplitudes (except IC amplitude at high contrast) correlated better 
with perimetry findings (Pearson's r ranged from 0.23 to 0.36, p\0.01) than 
did the mfERG implicit time at both high and low contrasts across all 
subject groups. No consistent correlation was found between the mfERG and 
RNFL assessments for any group or contrast conditions. The responses of the 
local MOFO mfERG correlated with local perimetric sensitivity but not with 
RNFL thickness. Conclusion Early functional changes in the diabetic retina 
seem to occur before morphological changes in the RNFL. (copyright) 
Springer-Verlag 2012.
EMTREE MEDICAL INDEX TERMS (MAJOR FOCUS)
  diabetic retinopathy
  global flash multifocal electroretinogram
  humphrey perimetry
  optical coherence tomography
  perimetry
EMTREE MEDICAL INDEX TERMS
  adult
  article
  human
  intermethod comparison
  major clinical study
  non insulin dependent diabetes mellitus
  priority journal
  retina nerve cell
  visual system parameters
COPYRIGHT
  Copyright 2012 Elsevier B.V., All rights reserved.

RECORD 42
TITLE
  Global flash multifocal electroretinogram: Early detection of local 
functional changes and its correlations with opticalcoherence tomography 
and visual field tests in diabetic eyes
AUTHOR NAMES
  Lung J.C.Y.
  Swann P.G.
  Wong D.S.H.
  Chan H.H.L.
CORRESPONDENCE ADDRESS
  H.H.L. Chan, Laboratory of Experimental Optometry (Neuroscience), School of 
Optometry, Hong Kong Polytechnic University, Hung Hom, Kowloon, Hong Kong. 
Email: henryhl.chan@polyu.edu.hk
SOURCE
  Documenta Ophthalmologica (2012) 125:2 (123-135). Date of Publication: 
October 2012
ABSTRACT
  Purpose To investigate the correlations of the global flash multifocal 
electroretinogram (MOFO mfERG) with common clinical visual 
assessments-Humphrey perimetry and Stratus circumpapillary retinal nerve 
fiber layer (RNFL) thickness measurement in type II diabetic patients. 
Methods Forty-two diabetic patients participated in the study: Ten were 
free from diabetic retinopathy (DR), while the remainder suffered from mild 
to moderate nonproliferative diabetic retinopathy. Fourteen age-matched 
controls were recruited for comparison. MOFO mfERG measurements were made 
under high-and lowcontrast conditions. Humphrey central 30-2 perimetry and 
Stratus OCT circumpapillary RNFL thickness measurements were also 
performed. Correlations between local values of implicit time and amplitude 
of the mfERG components [direct component (DC) and induced component (IC)], 
and perimetric sensitivity and RNFL thickness were evaluated by mapping the 
localized responses for the three subject groups. Results MOFO mfERG was 
superior to perimetry and RNFL assessments in showing differences between 
the diabetic groups (with and without DR) and the controls. All the MOFO 
mfERG amplitudes (except IC amplitude at high contrast) correlated better 
with perimetry findings (Pearson's r ranged from 0.23 to 0.36, p\0.01) than 
did the mfERG implicit time at both high and low contrasts across all 
subject groups. No consistent correlation was found between the mfERG and 
RNFL assessments for any group or contrast conditions. The responses of the 
local MOFO mfERG correlated with local perimetric sensitivity but not with 
RNFL thickness. Conclusion Early functional changes in the diabetic retina 
seem to occur before morphological changes in the RNFL. (copyright) 
Springer-Verlag 2012.
EMTREE MEDICAL INDEX TERMS (MAJOR FOCUS)
  electroretinography
  global flash multifocal electroretinography
  non insulin dependent diabetes mellitus
  optical coherence tomography
  perimetry
EMTREE MEDICAL INDEX TERMS
  adult
  article
  clinical article
  controlled study
  correlational study
  female
  human
  Humphrey perimetry
  male
  priority journal
  Stratus circumpapillary retinal nerve fiber layer thickness
  visual system parameters
COPYRIGHT
  Copyright 2012 Elsevier B.V., All rights reserved.

RECORD 43
TITLE
  Exploring the temporal evolution of structural and functional changes after 
acute optic neuritis: A prospective study with spectral-domain optical 
coherence tomography
AUTHOR NAMES
  Costello F.E.
  Pan Y.I.
  Burton J.
  Trufyn J.
  Hodge W.
CORRESPONDENCE ADDRESS
  F.E. Costello,
SOURCE
  Multiple Sclerosis (2012) 18:4 SUPPL. 1 (520). Date of Publication: October 
2012
ABSTRACT
  Introduction: Optical coherence tomography (OCT) loss has been proposed as 
an outcome measure for proof-of-concept trials of acute neuroprotection in 
optic neuritis (ON). Yet, the temporal evolution of spectral domain OCT 
(SD-OCT) measured retinal nerve fiber layer thickness (RNFLT) and potential 
modifying effects age, disease duration, gender, remain to be elucidated in 
ON and multiple sclerosis (MS) patients. In this study, we aimed to explore 
the evolution of structural (RNFLT) and functional measures of visual 
recovery after acute ON; and to and to identify clinical predictors which 
may potentially impact RNFL values in future clinical trials using OCT. 
Methods: In this prospective cohort study, patients were followed at 
baseline (within 30 days), 3-months, 6-months, and 12-months after an acute 
ON event with serial LogMAR Early Diabetic Treatment Retinopathy Study 
(EDTRS) visual acuity (VA), 30-2 Central Threshold Humphrey perimetry (VF), 
and SD-OCT (Cirrus, Zeiss Meditec) testing. For analysis of correlated 
data, random effects mixed model was fitted to account for random effects 
of patient and follow up time when determining the relationship between 
RNFLT and visual function over time. To test the potential predictors of 
change in RNFL thickness, a multiple linear regression model was used. 
Results: Fifty patients [mean age = 35.5 years; 43 females; median disease 
duration = 3 years (range 3 - 180 months)] were included in the study. Mean 
RNFLT in ON eyes decreased from baseline (102.8(mu)m) to 3-months 
(85.3(mu)m) (p < 0.05); from 3-months to 6-months (77.7(mu)m) (p < 0.05); 
and from 6-months to 12-months (72.1(mu)m) (p < 0.05). Expanded disability 
status scale scores stabilized by 3 months; whereas both VA (p < 0.0001) 
and VF (p < 0.0001) scores dramatically improved from baseline to 3-months, 
stabilizing thereafter. Initially, increased RNFLT was negatively 
associated with more severe VF loss (P < 0.0001); but at the 3-months, 
6-months, and 12-months time points, increased RNFLT correlated with better 
VF values (p < 0.0001) of visual function. Using RNFL change from baseline 
to 6-months as the dependent variable, we observed that male gender and 
disease duration > 5 years predicted significantly worse RNFL thinning 
after acute ON. Conclusions: If SD-OCT is to be adopted as an outcome 
measure in ON trials, the temporal evolution of retinal changes and 
potential effects of factors including age, gender, and disease duration 
need to be further explored.
EMTREE MEDICAL INDEX TERMS (MAJOR FOCUS)
  human
  multiple sclerosis
  optic neuritis
  prospective study
  spectral domain optical coherence tomography
EMTREE MEDICAL INDEX TERMS
  clinical trial (topic)
  cohort analysis
  dependent variable
  diabetes mellitus
  disease duration
  Expanded Disability Status Scale
  eye
  female
  follow up
  gender
  male
  model
  multiple linear regression analysis
  neuroprotection
  optical coherence tomography
  patient
  perimetry
  retinal nerve fiber layer thickness
  retinopathy
  thickness
  vision
  visual acuity
COPYRIGHT
  Copyright 2014 Elsevier B.V., All rights reserved.

RECORD 44
TITLE
  Retinal nerve fiber layer defects in highly myopic eyes with early glaucoma
AUTHOR NAMES
  Kimura Y.
  Hangai M.
  Morooka S.
  Takayama K.
  Nakano N.
  Nukada M.
  Ikeda H.O.
  Akagi T.
  Yoshimura N.
CORRESPONDENCE ADDRESS
  M. Hangai, Department of Ophthalmology and Visual Sciences, Kyoto 
University, Graduate School of Medicine, 54 Kawahara-cho, Shogoin, 
Sakyo-ku, Kyoto 606-8507, Japan. Email: hangai@kuhp.kyoto-u.ac.jp
SOURCE
  Investigative Ophthalmology and Visual Science (2012) 53:10 (6472-6478). 
Date of Publication: September 2012
ABSTRACT
  Purpose. To compare the retinal nerve fiber layer (RNFL) defects in early 
glaucomatous eyes between highly and non-highly myopic eyes. Methods. 
Sixty-one highly myopic eyes (< -6.0 diopters [D]) of 61 patients and 55 
non-highly myopic eyes of 55 patients with early visual field (VF) defects 
were studied. The angular locations and widths of the RNFL defects were 
measured from red-free fundus photographs. The RNFL defect closest to the 
fovea was designated the "nearest RNFL defect" of each hemisphere. Results. 
In total, 131 RNFL defects were found in highly myopic eyes and 82 in 
non-highly myopic eyes. Twenty-seven (44.3%) of the 61 highly myopic eyes, 
but only 8 (14.5%) of the 55 non-highly myopic eyes had their nearest RNFL 
defects between 0(degrees) and 10(degrees) (P < 0.001). Although the 
frequencies of paracentral scotomas were comparable between the two groups, 
the rate of inferotemporal paracentral scotomas was significantly higher in 
the high myopia group (P = 0.02). The numbers of nearest RNFL defects in 
the superior hemisphere or extending over both hemispheres were 
significantly higher in the high-myopia group. Multiple logistic regression 
analyses showed that high myopia and the nearest RNFL defect involving the 
papillomacular bundle were significantly associated with paracentral 
scotomas (odds ratio [OR]: 4.78, P < 0.05, and OR: 5.31, P < 0.001, 
respectively). High myopia was significantly associated with the nearest 
RNFL defect involving the papillomacular bundle (OR: 2.95, P < 0.05). 
Conclusions. These findings suggest that highly myopic eyes are more 
susceptible to papillomacular bundle damage in early glaucoma. (copyright) 
2012 The Association for Research in Vision and Ophthalmology, Inc.
EMTREE MEDICAL INDEX TERMS (MAJOR FOCUS)
  glaucoma
  high myopia
  retina disease
  retinal nerve fiber layer defect
EMTREE MEDICAL INDEX TERMS
  adult
  article
  central scotoma
  diabetic retinopathy
  eye examination
  female
  frequency analysis
  fundus camera
  Goldmann applanation tonometer
  gonioscopy
  human
  interferometry
  intraocular pressure
  major clinical study
  male
  myopia
  optic disk
  optic nerve hypoplasia
  perimetry
  priority journal
  retina macula degeneration
  tomography
  visual acuity
  visual field defect
COPYRIGHT
  Copyright 2013 Elsevier B.V., All rights reserved.

RECORD 45
TITLE
  The association between retinal vessel diameter and retinal nerve fiber 
layer thickness in asymmetric normal tension glaucoma patients
AUTHOR NAMES
  Kim J.M.
  Kim M.S.
  Jang H.J.
  Park K.H.
  Caprioli J.
CORRESPONDENCE ADDRESS
  K. H. Park, Department of Ophthalmology, Seoul National University College 
of Medicine, Seoul, South Korea. Email: kihopark@snu.ac.kr
SOURCE
  Investigative Ophthalmology and Visual Science (2012) 53:9 (5609-5614). 
Date of Publication: August 2012
ABSTRACT
  PURPOSE. The aim of this study was to evaluate the associations between 
retinal vessel diameter and retinal nerve fiber layer (RNFL) thickness in 
patients with normal tension glaucoma (NTG). METHODS. This study included 
67 untreated patients with asymmetric NTG, with no evidence of glaucoma in 
the contralateral eyes, and 48 age- and sex-matched normal control 
subjects. We included patients from 20 to 70 years of age who had no 
history of hypertension, diabetes, or other vascular diseases. All subjects 
underwent detailed eye examinations that included red-free photography, 
stereoscopic optic disc photography, automated perimetry, and measurement 
of RNFL thickness with optical coherence tomography. We compared RNFL 
thicknesses, temporal retinal arteriolar diameters (TRAD), and temporal 
retinal venular diameters (between quadrants with and without RNFL defects) 
with computerassisted imaging software. RESULTS. The mean diameter of the 
temporal retinal vessels in the quadrants with RNFL defects were 
significantly smaller in patients with NTG than in those with quadrants 
without RNFL defects (P < 0.001) and in control subjects (P < 0.001). TRADs 
were correlated with RNFL defects and RNFL thicknesses (P < 0.05) in binary 
logistic regression analysis and in multiple linear regression analysis (P 
< 0.001). There were no statistically significant differences between 
vessel diameters in control subjects and those in nondefective quadrants of 
the affected NTG eyes or the unaffected eyes of patients with NTG. 
CONCLUSIONS. Our results show that narrower retinal vessels are found in 
areas of RNFL defects. Considering previous reports and our analysis, this 
is likely due to the decreased demand for retinal blood flow in damaged 
areas of the retina. (copyright) 2012 The Association for Research in 
Vision and Ophthalmology, Inc.
EMTREE MEDICAL INDEX TERMS (MAJOR FOCUS)
  low tension glaucoma
  retina blood vessel
  retinal nerve fiber layer thickness
EMTREE MEDICAL INDEX TERMS
  adult
  aged
  article
  controlled study
  eye examination
  eye refraction
  female
  gonioscopy
  human
  intraocular pressure
  major clinical study
  male
  optical coherence tomography
  perimetry
  priority journal
  retrospective study
  risk factor
COPYRIGHT
  Copyright 2013 Elsevier B.V., All rights reserved.

RECORD 46
TITLE
  Determinants of ganglion cell-inner plexiform layer thickness measured by 
high-definition optical coherence tomography
AUTHOR NAMES
  Koh V.T.
  Tham Y.-C.
  Cheung C.Y.
  Wong W.-L.
  Baskaran M.
  Saw S.-M.
  Wong T.Y.
  Aung T.
CORRESPONDENCE ADDRESS
  T. Aung, Singapore Eye Research Institute, 11 Third Hospital Avenue, 
Singapore 168751, Singapore. Email: tin11@pacific.net.sg
SOURCE
  Investigative Ophthalmology and Visual Science (2012) 53:9 (5853-5859). 
Date of Publication: August 2012
ABSTRACT
  Purpose. To determine the distribution, variation, and determinants of 
ganglion cell-inner plexiform layer (GC-IPL) thickness in nonglaucomatous 
eyes measured by high-definition optical coherence tomography (HD-OCT). 
Methods. Six hundred twenty-three Chinese adults aged 40 to 80 years were 
consecutively recruited from a population-based study. All subjects 
underwent a standardized interview, ophthalmic examination, and automated 
perimetry. HD-OCT with macular cube protocol was used to measure the GC-IPL 
thickness. Univariate and multiple linear regression analyses were 
performed to examine the relationship between GC-IPL thickness with ocular 
and systemic factors. Results. The mean ((plus or minus)SD) age of study 
subjects was 52.84 (plus or minus) 6.14 years, 50.1% were male, and all 
subjects had normal visual fields with no signs of glaucoma or glaucoma 
suspect. The mean overall, minimum, superior, and inferior GC-IPL 
thicknesses were 82.78 (plus or minus) 7.01 (mu)m, 79.67 (plus or minus) 
9.17 (mu)m, 83.30 (plus or minus) 7.89 (mu)m, and 80.16 (plus or minus) 
8.31 (mu)m, respectively. In multiple linear regression analysis, GC-IPL 
thickness was significantly associated with age ((beta) = -0.202, P < 
0.001), female sex ((beta) = -2.367, P < 0.001), axial length ((beta) = 
-1.279, P = 0.002), and mean peripapillary retinal nerve fiber layer (RNFL) 
thickness ((beta) = 0.337, P < 0.001). IOP, central corneal thickness, disc 
area, serum glucose level, and history of diabetes mellitus had no 
significant influence on GC-IPL thickness. Conclusions. Thinner GC-IPL was 
independently associated with older age, female sex, longer axial length, 
and thinner RNFL thickness. These factors should be taken into account when 
interpreting GC-IPL thickness measurements with HD-OCT for glaucoma 
assessment. (copyright) 2012 The Association for Research in Vision and 
Ophthalmology, Inc.
EMTREE MEDICAL INDEX TERMS (MAJOR FOCUS)
  optical coherence tomography
  retina inner plexiform layer
EMTREE MEDICAL INDEX TERMS
  adult
  aged
  article
  cross-sectional study
  eye axis length
  female
  human
  interview
  major clinical study
  male
  multiple linear regression analysis
  perimetry
  priority journal
  retina ganglion cell
  retinal thickness
  visual field
COPYRIGHT
  Copyright 2013 Elsevier B.V., All rights reserved.

RECORD 47
TITLE
  Retinal nerve fibre layer thinning associated with diabetic peripheral 
neuropathy
AUTHOR NAMES
  Shahidi A.M.
  Sampson G.P.
  Pritchard N.
  Edwards K.
  Vagenas D.
  Russell A.W.
  Malik R.A.
  Efron N.
CORRESPONDENCE ADDRESS
  N. Efron, Institute of Health and Biomedical Innovation, Queensland 
University of Technology, 60 Musk Avenue, Kelvin Grove, Qld 4059, 
Australia. Email: n.efron@qut.edu.au
SOURCE
  Diabetic Medicine (2012) 29:7 (e106-e111). Date of Publication: July 2012
ABSTRACT
  Aims To investigate the relationship between retinal nerve fibre layer 
thickness and peripheral neuropathy in patients with Type 2 diabetes, 
particularly in those who are at higher risk of foot ulceration. Methods 
Global and sectoral retinal nerve fibre layer thicknesses were measured at 
3.45mm diameter around the optic nerve head using optical coherence 
tomography (OCT). The level of neuropathy was assessed in 106 participants 
(82 with Type 2 diabetes and 24 healthy controls) using the 0-10 neuropathy 
disability score. Participants were stratified into four neuropathy groups: 
none (0-2), mild (3-5), moderate (6-8), and severe (9-10). A neuropathy 
disability score (greater-than or equal to)6 was used to define those at 
higher risk of foot ulceration. Multivariable regression analysis was 
performed to assess the effect of neuropathy disability scores, age, 
disease duration and retinopathy on RNFL thickness. Results Inferior (but 
not global or other sectoral) retinal nerve fibre layer thinning was 
associated with higher neuropathy disability scores (P=0.03). The retinal 
nerve fibre layer was significantly thinner for the group with neuropathy 
disability scores (greater-than or equal to)6 in the inferior quadrant 
(P<0.005). Age, duration of disease and retinopathy levels did not 
significantly influence retinal nerve fibre layer thickness. Control 
participants did not show any significant differences in thickness 
measurements from the group with diabetes and no neuropathy (P>0.24 for 
global and all sectors). Conclusions Inferior quadrant retinal nerve fibre 
layer thinning is associated with peripheral neuropathy in patients with 
Type 2 diabetes, and is more pronounced in those at higher risk of foot 
ulceration. (copyright) 2012 The Authors. Diabetic Medicine (copyright) 
2012 Diabetes UK.
EMTREE MEDICAL INDEX TERMS (MAJOR FOCUS)
  diabetic neuropathy (complication)
  peripheral neuropathy (complication)
  retina nerve cell
  retinal nerve fiber layer thinning
EMTREE MEDICAL INDEX TERMS
  adult
  article
  controlled study
  diabetic foot (complication)
  diabetic retinopathy (complication)
  disease association
  disease duration
  disease severity
  female
  human
  major clinical study
  male
  non insulin dependent diabetes mellitus
  optic nerve
  optical coherence tomography
  thickness
COPYRIGHT
  Copyright 2013 Elsevier B.V., All rights reserved.

RECORD 48
TITLE
  Early neurodegeneration in the retina of type 2 diabetic patients
AUTHOR NAMES
  van Dijk H.W.
  Verbraak F.D.
  Kok P.H.B.
  Stehouwer M.
  Garvin M.K.
  Sonka M.
  Hans Devries J.
  Schlingemann R.O.
  Abramoff M.D.
CORRESPONDENCE ADDRESS
  H. W. van Dijk, Department of Ophthalmology, Academic Medical Center, PO 
Box 22660, 1100 DD, Amsterdam, Netherlands. Email: h.w.vandijk@amc.nl
SOURCE
  Investigative Ophthalmology and Visual Science (2012) 53:6 (2715-2719). 
Date of Publication: May 2012
ABSTRACT
  PURPOSE. The purpose of this study was to determine whether diabetes type 2 
causes thinning of retinal layers as a sign of neurodegeneration and to 
investigate the possible relationship between this thinning and duration of 
diabetes mellitus, diabetic retinopathy (DR) status, age, sex, and glycemic 
control (HbA1c). METHODS. Mean layer thickness was calculated for retinal 
layers following automated segmentation of spectral domain optical 
coherence tomography images of diabetic patients with no or minimal DR and 
compared with controls. To determine the relationship between layer 
thickness and diabetes duration, DR status, age, sex, and HbA1c, a multiple 
linear regression analysis was used. RESULTS. In the pericentral area of 
the macula, the retinal nerve fiber layer (RNFL), ganglion cell layer 
(GCL), and inner plexiform layer (IPL) were thinner in patients with 
minimal DR compared to controls (respective difference 1.9 (mu)m, 95% 
confidence interval [CI] 0.3-3.5 (mu)m; 5.2 (mu)m, 95% CI 1.0-9.3 (mu)m; 
4.5 (mu)m, 95% CI 2.2-6.7 (mu)m). In the peripheral area of the macula, the 
RNFL and IPL were thinner in patients with minimal DR compared to controls 
(respective difference 3.2 lm, 95% CI 0.1-6.4 (mu)m; 3.3 (mu)m, 95% CI 
1.2-5.4 (mu)m). Multiple linear regression analysis showed DR status to be 
the only significant explanatory variable (R = 0.31, P = 0.03) for this 
retinal thinning. CONCLUSIONS. This study demonstrated thinner inner 
retinal layers in the macula of type 2 diabetic patients with minimal DR 
than in controls. These results support the concept that early DR includes 
a neurodegenerative component. (copyright) 2012 The Association for 
Research in Vision and Ophthalmology, Inc.
EMTREE DRUG INDEX TERMS
  hemoglobin A1c (endogenous compound)
EMTREE MEDICAL INDEX TERMS (MAJOR FOCUS)
  non insulin dependent diabetes mellitus
  retina degeneration
EMTREE MEDICAL INDEX TERMS
  adult
  article
  controlled study
  diabetic retinopathy
  disease duration
  female
  glycemic control
  human
  major clinical study
  male
  priority journal
  retina ganglion cell
  retina inner plexiform layer
  retina macula lutea
  retinal nerve fiber thickness
  spectral domain optical coherence tomography
  visual system parameters
COPYRIGHT
  Copyright 2012 Elsevier B.V., All rights reserved.

RECORD 49
TITLE
  Early bilateral macular edema following fingolomid therapy for multiple 
sclerosis resolves without treatment
AUTHOR NAMES
  Coppes O.
  Gutierrez I.
  Reder A.
  Ksiazek S.
  Bernard J.
CORRESPONDENCE ADDRESS
  O. Coppes, University of Chicago, Pritzker School of Medicine, Chicago, 
United States.
SOURCE
  Neurology (2012) 78:1 Meeting Abstract. Date of Publication: 22 Apr 2012
ABSTRACT
  Objective: We report a case of bilateral Macular Edema (ME) within 10 days 
of starting fingolimod 0.5mg therapy in a patient with Multiple Sclerosis 
(MS). The complication resolved without treatment as demonstrated by 
sequential Optical Coherence Tomography (OCT). Background MS is 
characterized by inflammatory demyelination of the CNS white matter. 
Fingolimod is a sphingosine-1-phosphate receptor modulator that reduces 
lymphocyte presence in the CNS. In pivotal trials, ME, a known complication 
of fingolimod, typically occurred unilaterally with onset at approximately 
3 months. Design/Methods: OCT is a noninvasive high-resolution technique 
that scans retinal nerve fiber layer (RNFL) axons, macular volume (MV) and 
macular central foveal thickness (CFT). OCT is used to follow MS patients 
in clinical trials and clinical practice. Results: A 60 y/o AA female with 
diabetes, hypertension, and migraines, diagnosed with MS in 1977, started 
oral fingolimod treatment [0.5mg, QD] on 05/31/2011. Baseline screening 
with OCT and ophthalmology evaluation showed no ME [CFT: 202 (mu)m, 207 
(mu)m R/L, normal range 219-322 (mu)m: VA 20:25 and 20:25 R/L]. On 06/10, 
she developed bilateral blurry vision and discontinued fingolimod. On 
06/27, OCT revealed severe bilateral ME. [CFT: 449(mu)m, 586(mu)m R/L VA: 
20:60 and 20:30 R/L]. Repeat OCT exams on 7/01 and 7/13 showed progressive 
decrease in CFT and MV, without specific treatment other than 
discontinuation of fingolimod. On 7/27, CFT, MV, and VA were similar to 
baseline. Conclusions: This is the first reported case of bilateral, early 
onset ME following fingolimod treatment at the current FDA approved dose of 
0.5 mg. Diabetes, a known risk factor for ME, may have contributed to her 
early, bilateral involvement. Our case provides further support for earlier 
OCT, in conjunction with ophthalmic examinations, for at-risk patients on 
fingolimod, and suggests that cessation of fingolimod may be associated 
with resolution of ME.
EMTREE DRUG INDEX TERMS
  fingolimod
  sphingosine 1 phosphate receptor
EMTREE MEDICAL INDEX TERMS (MAJOR FOCUS)
  multiple sclerosis
  neurology
  retina macula edema
  therapy
EMTREE MEDICAL INDEX TERMS
  central nervous system
  clinical practice
  clinical trial (topic)
  demyelination
  diabetes mellitus
  examination
  female
  food and drug administration
  human
  hypertension
  lymphocyte
  migraine
  nerve fiber
  ophthalmology
  optical coherence tomography
  patient
  risk
  risk factor
  screening
  thickness
  white matter
COPYRIGHT
  Copyright 2012 Elsevier B.V., All rights reserved.

RECORD 50
TITLE
  Macular volume swells in multiple sclerosis patients on fingolimod using 
SD-OCT
AUTHOR NAMES
  Nolan R.
  Gelfand J.
  Green A.
CORRESPONDENCE ADDRESS
  R. Nolan, Neurology, University of California at San Francisco, San 
Francisco, United States.
SOURCE
  Neurology (2012) 78:1 Meeting Abstract. Date of Publication: 22 Apr 2012
ABSTRACT
  Objective: To examine macular volume (MV) changes in MS patients taking 
fingolimod. Background Macular edema occurred in 1-2% of patients in Phase 
III trials of fingolimod, an S1P receptor modulator. Little is known about 
MV changes in MS patients taking fingolimod in routine clinical practice in 
the absence of frank macular edema. Understanding the effect of fingolimod 
on retinal volume may have implications for interpreting brain 
atrophy/volume measures in patients on this medication. Design/Methods: 
Longitudinal study of age-matched participants with MS referred for 
spectral-domain OCT (Heidelberg Spectralis) by their treating neurologist. 
Exclusion criteria were a recent history (< 6 months) of optic neuritis 
(ON) or diabetes, glaucoma, uveitis or other ocular pathology. 
Multivariable-regression was used to compare MV for the two groups, 
adjusting for age, sex, disease duration, history of ON and time interval 
between SD-OCT scans, and accounting for possible within-patient 
clustering. Results: Of 132 patients [186 eyes] with MS who met inclusion 
criteria, 28 [51 eyes] initiated fingolimod between the baseline and 
follow-up scan. There was no significant difference in age, sex or disease 
duration between the groups. Mean follow-up time between scans was shorter 
in the fingolimod group (6 vs. 12 months). Baseline MV was similar between 
groups (mean 2.99 mm3 (SD 0.20) in the fingolimod group vs. 3.01 mm3 (SD 
0.17) in the non-fingolimod group, p=0.6). MV increased in the fingolimod 
group (mean +0.02 mm3 (SD 0.03) and decreased in the non-fingolimod MS 
group (mean -0.01 mm3 (SD 0.06), p=0.008). Both groups lost RNFL during the 
same interval. Differences in age, sex, history of ON, disease duration and 
time interval between scans did not affect this result. Conclusions: 
Fingolimod is associated with mild MV swelling on short-term follow-up. 
This observation has significant implications for clinical monitoring and 
interpretation of OCT as a surrogate for neuroaxonal loss.
EMTREE DRUG INDEX TERMS (MAJOR FOCUS)
  fingolimod
EMTREE DRUG INDEX TERMS
  receptor
EMTREE MEDICAL INDEX TERMS (MAJOR FOCUS)
  human
  multiple sclerosis
  neurology
  patient
EMTREE MEDICAL INDEX TERMS
  brain
  clinical practice
  diabetes mellitus
  disease duration
  drug therapy
  eye
  follow up
  glaucoma
  longitudinal study
  medical specialist
  monitoring
  neurologist
  optic neuritis
  pathology
  phase 3 clinical trial
  retina macula edema
  swelling
  uveitis
COPYRIGHT
  Copyright 2012 Elsevier B.V., All rights reserved.

RECORD 51
TITLE
  Electrophysiologic aspects of retinal changes in atherosclerosis
AUTHOR NAMES
  Plyukhova A.A.
  Budzinskaya M.V.
  Smirnova T.V.
  Soboleva G.N.
  Galoyan N.S.
  Kuzmin S.
  Vorozhtsov G.
CORRESPONDENCE ADDRESS
  A.A. Plyukhova, Russian Academy of Medical Sciences, Research Institute of 
Eye Diseases of Medical Sciences, Russian Cardiology Research and 
Production Complex, Moscow, Russian Federation.
SOURCE
  Documenta Ophthalmologica (2011) 123:1 SUPPL. 1 (38-39). Date of 
Publication: December 2011
ABSTRACT
  Purpose Russia and many of the former states of the Soviet Union have 
recently experienced an exponential increase in the frequency of coronary 
heart disease. In recent years, owing to the advancement in retinal 
investigation (fluorescence angiography (FA), optical coherence tomography 
(OCT), electophysiologic and better diagnostics of systemic 
atherosclerosis, an opportunity arose for more detailed examination of 
retinal changes in atherosclerosis. Materials and methods 48 eyes (24 
patients) with systemic atherosclerosis were analyzed and 17 healthy 
control subjects. Inclusion criteria were best visual acuity of 20/30 or 
better and spherical refractive error within +1 D and -3 D. Patients with 
diabetes, hypertension, cancer and autoimmune diseases were excluded. 
Normal eyes had a normal visual acuity with no history of atherosclerosis. 
Patients underwent fundus photography and FA using a standard technique (FF 
450 plus) Carl Zeiss (Germany). All measurements were taken with the 
STRATUSoct, a high resolution tomographic device using prerelease version 
3.0 software Carl Zeiss Meditec, Dublin, Calif. Evaluation results of the 
study was conducted using software tomography-Protocol analysis Fast RNFL 
thickness serial analysis. With the help of the research protocol RNFL 
thickness average was calculated by the average thickness of nerve fiber 
layer (TSNV) peripapillar zone for each patient, as well as the values of 
the same indicator in equal size conventional sectors-the temporal, upper 
nasal and lower. Using the protocol retinal thickness analysis determined 
the average thickness of the foveal area of each patient. Retinal function 
by mfERG topography of retinal bioelectrical activity and the amplitude and 
implicit time of mixed ERG a- and b-wave components were analyzed. The ERGs 
and VEPs (evoked potentials) were recorded using EP-1000 multifocal Tomey 
(Germany). Repeated measurements were performed in 15 patients during a 
follow-up ranging from 3 to 6 months. Aim Evaluate the value of multifocal 
electroretinogram (mfERG), optical coherence tomography (OCT) and 
fluorescence angiography in patients with systemic atherosclerosis. Results 
FA revealed narrowing of the vascular lumen in most patients with 
atherosclerosis (17 of 24), uneven, pitted internal contours of retinal 
arteries (5 of 24) and micro occlusion arterioles (8 of 24). In OCT a 
statistically significant (p< 0.0001) reduction in the thickness of the 
nerve fibers in the peripapillary and in macular area was found in patients 
with atherosclerosis. The degree of thinning of the neurosensory epithelium 
in the macular region correlated positively with the narrowing of 2nd order 
arterioles (Spearman correlation coefficient 0.847). It has been shown 
reduced mfERG the retinal density of bioelectrical activity and 
significantly decreased amplitude and prolonged implicit time of mixed ERG 
a- and b-wave components in 17 patients with systemic atherosclerosis 
compared with control eyes (p (less-than or equal to) 0.005). VEP implicit 
times are significantly delayed in patients with atherosclerosis even when 
there is no atherosclerosis. Conclusions Multifocal electroretinography, 
evoked potentials, fluorescein angiography and optical coherence tomography 
can be included into diagnostic algorithms of patients with systemic 
atherosclerosis.
EMTREE MEDICAL INDEX TERMS (MAJOR FOCUS)
  atherosclerosis
  electrophysiology
  society
EMTREE MEDICAL INDEX TERMS
  algorithm
  arteriole
  autoimmune disease
  B wave
  bioenergy
  computer program
  correlation coefficient
  density
  devices
  diabetes mellitus
  diagnosis
  electroretinogram
  electroretinography
  epithelium
  evoked response
  examination
  eye
  fluorescence angiography
  follow up
  Germany
  human
  hypertension
  ischemic heart disease
  methodology
  neoplasm
  nerve fiber
  occlusion
  optical coherence tomography
  patient
  photography
  refraction error
  retina artery
  retinal thickness
  Russian Federation
  thickness
  tomography
  topography
  USSR
  visual acuity
COPYRIGHT
  Copyright 2014 Elsevier B.V., All rights reserved.

RECORD 52
TITLE
  Evaluation of retinal nerve fiber layer thickness with optical coherence 
tomography in type 1 diabetes mellitus patients
AUTHOR NAMES
  Gonul S.
  Ozkagnici A.
  Ozturk B.T.
  Kerimoglu H.
  Sahin A.
CORRESPONDENCE ADDRESS
  A. Sahin, Dicle University, Faculty of Medicine, Department of 
Ophthalmology, Diyarnaki, Turkey. Email: dralparslansahin@yahoo.com
SOURCE
  Turkiye Klinikleri Journal of Medical Sciences (2011) 31:5 (1100-1105). 
Date of Publication: 2011
ABSTRACT
  Objective: To evaluate retinal nerve fiber layer (RNFL) thickness changes 
of type 1 diabetes mellitus (DM) patients with and without diabetic 
retinopathy (DR). Material and Methods: One hundred-eighteen patients with 
type 1 DM and 49 age-matched control subjects were enrolled in the study. 
Ninetyeight of 118 diabetic patients with DR were as signed as group 1 and 
there maining 20 patients without DR were labeled as group 20 (n= 98). The 
RNFL thickness of all subjects were measured using optical coherence to 
mography (OCT). Results: The study included 118 type 1 DM patients with a 
mean age of 18.77(plus or minus)8.80 ye ars. The mean age of 49 subjects in 
the control group was 18.71 (plus or minus) 5.72 (range 7-40) years.The 
mean RNFL thickness was 103.79 (plus or minus) 6.45 (mu)m in the control 
group, 100.00 (plus or minus) 11.93 (mu)m in group 1 and 85.59 (plus or 
minus) 19.81 (mu)m in group 2. The decrease in group 2 was found 
statistically significant (p< 0.001). The mean RNFL thickness in the 
superior, nasal, inferior and tem poral quadrants were less in group 1 
compared to controls, however this data was not statistically significant 
(p= 0.274, p= 0.149, p= 0326, p= 0783, respectively). In group 2, the RNFL 
thickness revealed a statistically significant decrease in all quadrants 
(p< 0.001) except tem poral quadrant (p= 0.396). The mean duration of DM 
was significantly longer in group 2 (153.80 (plus or minus) 70.35) compared 
to group 1 (60.76 (plus or minus) 50.41 months) (p< 0.001). However, there 
was no correlation between the RNFL thickness and the durati on of DM. 
Conclusion: The RNFL thickness of patients with type 1 DM was found less 
compared to control subjects. This was more prominent in patients with 
established retinopathy (gro up 2). The sefin dingssuggested that the RNFL 
thickness measurement with the aid of OCT may be used as an adjunctive 
diagnostic tool for early diagnosis of DR. (copyright) 2011 by Turkiye 
Klinikleri.
EMTREE MEDICAL INDEX TERMS (MAJOR FOCUS)
  insulin dependent diabetes mellitus
  optical coherence tomography
  retinal nerve fiber layer thickness
  visual system parameters
EMTREE MEDICAL INDEX TERMS
  adolescent
  adult
  age
  article
  child
  clinical assessment tool
  clinical evaluation
  controlled study
  diabetic retinopathy (complication, diagnosis)
  diagnostic value
  disease duration
  early diagnosis
  eye examination
  female
  human
  intermethod comparison
  major clinical study
  male
  retina nerve cell
  school child
COPYRIGHT
  Copyright 2011 Elsevier B.V., All rights reserved.

RECORD 53
TITLE
  The potential neuroprotective effects of weekly treatment with glatiramer 
acetate in diabetic patients after panretinal photocoagulation
AUTHOR NAMES
  Mitne S.
  Teixeira S.H.
  Schwartz M.
  Belkin M.
  Farah M.E.
  de Moraes N.S.B.
  da Cruz Noia L.
  Paes A.T.
  Lottenberg C.L.
  Paranhos Junior A.
CORRESPONDENCE ADDRESS
  S. Mitne, Rua Embuacu, 179 ap. 131, Vila Mariana, Sao Paulo 04118-080, 
Brazil. Email: somitne@gmail.com
SOURCE
  Clinical Ophthalmology (2011) 5:1 (991-997). Date of Publication: 2011
ABSTRACT
  Purpose: Evaluation of the neuroprotective effect of weekly glatiramer 
acetate (GA) on retinal structure and function in diabetic patients who 
underwent panretinal photocoagulation (PRP). Patients and methods: Patients 
with severe nonproliferative or early proliferative diabetic retinopathy 
and no previous laser treatment were randomly divided into two groups: (1) 
those who received four GA treatments and (2) those who received placebo 
treatment. The subcutaneous injections were administered 1 week prior to 
laser and weekly in the subsequent three sessions of PRP in both groups. 
All patients underwent a full ophthalmic examination (best-corrected logMAR 
visual acuity, slit lamp examination, applanation tonometry, fundus 
biomicroscopy and indirect fundus examination); functional examination 
(standard automated perimetry, electroretinography and frequency-doubling 
technology C-20 visual field) and anatomic examination (color photography, 
optical coherence tomography (OCT) and Heidelberg retinal tomography). The 
examinations were performed before the photocoagulation and repeated 1,3,6, 
and 12 months after treatment (in a double-masked manner). To compare the 
two groups, generalized estimating equation models were performed to 
account for the dependence between eyes of the same patient. Results: 
Thirteen patients (23 eyes) were included in the study group and 13 
patients (24 eyes) were included in the control group. OCT showed a 
statistically significant difference in retinal nerve fiber layer (RNFL) 
thickness in the inferior peripapillary region and average thickness with 
thinner measurements in the control group at 1-year post-PRP. Functional 
analysis demonstrated a difference between groups, but it did not reach 
statistical significance. Conclusion: The results of this study suggest 
that weekly GA treatment has a potential neuroprotective effect on the RNFL 
following photocoagulation for diabetic retinopathy. (copyright) 2011 Mitne 
et al, publisher and licensee Dove Medical Press Ltd.
EMTREE DRUG INDEX TERMS (MAJOR FOCUS)
  glatiramer (clinical trial, pharmacology, subcutaneous drug administration)
EMTREE DRUG INDEX TERMS
  placebo
EMTREE MEDICAL INDEX TERMS (MAJOR FOCUS)
  diabetic retinopathy
  laser coagulation
  neuroprotection
EMTREE MEDICAL INDEX TERMS
  adult
  aged
  article
  clinical article
  controlled study
  disease severity
  drug effect
  electroretinography
  eye examination
  eye photography
  female
  functional assessment
  Heidelberg Retinal Tomography
  human
  male
  mathematical model
  ophthalmoscopy
  optical coherence tomography
  perimetry
  randomized controlled trial
  retina
  retinal nerve fiber layer
  slit lamp
  thickness
  tonometry
  visual acuity
  visual field
DRUG TRADE NAMES
  Cop 1  , IsraelTeva

  copaxone  , IsraelTeva

DRUG MANUFACTURERS
   (Israel)Teva
CLINICAL TRIAL NUMBERS
  ClinicalTrials.gov (NCT00677664)
COPYRIGHT
  Copyright 2011 Elsevier B.V., All rights reserved.

RECORD 54
TITLE
  Intravitreal homocysteine-thiolactone injection leads to the degeneration 
of multiple retinal cells, including photoreceptors
AUTHOR NAMES
  Chang H.-H.
  Lin D. P.-C.
  Chen Y.-S.
  Liu H.-J.
  Lin W.
  Tsao Z.-J.
  Teng M.-C.
  Chen B.-Y.
CORRESPONDENCE ADDRESS
  B.-Y. Chen, School of Optometry, Chung Shan Medical University, No. 110, 
Chien-Kuo N. Rd, Taichung 402 Taiwan, Taiwan. Email: boychen@csmu.edu.tw
SOURCE
  Molecular Vision (2011) 17 (1946-1956). Date of Publication: 2011
ABSTRACT
  Purpose: Hyperhomocysteinemia is known to cause degeneration of retinal 
ganglion cells, but its influence on photoreceptors remains largely 
unknown. In particular, the role of homocysteine-thiolactone (Hcy-T)-the 
physiologic metabolite of homocysteine that has been proven to be more 
cytotoxic than homocysteine itself-as a factor that causes retinopathy, has 
not been defined. This study aimed to investigate the toxic effects of 
excessive Hcy-T in a mouse model. Methods: A total of 60 six-week-old 
female ICR mice were used in this study. The mice were divided into 3 
experimental groups and 2 control groups. The mice in the experimental 
groups were subjected to intravitreal injections of Hcy-T to reach final 
estimated intravitreal concentrations at 5, 25, and 200 (mu)M, 
respectively. Mice without injection (blank) and with 0.9 NaCl injections 
(sham injection) were used as controls. The mice with 200 (mu)M Hcy-T were 
sacrificed at days 7, 15, 45, and 90 after injection and the mice with 5 or 
25 (mu)M Hcy-T were sacrificed at day 90, with the controls sacrificed at 
day 15 or 90 for comparison. Semi-quantitative dot-blot analysis was 
performed for confirmation of retinal homocysteinylation. The mouse retinas 
were evaluated microscopically, with the thickness of total and specific 
retinal layers determined. Immunohistochemical analysis was performed and 
the labeled cells were quantified to determine the effects of excessive 
Hcy-T on specific retinal cells. Results: Dose-dependent retinal 
homocysteinylation after Hcy-T injection was confirmed. The 
homocysteinylation was localized in the outer and inner segments of 
photoreceptors and the ganglion cell layer (GCL). Retinal cell 
degenerations were found in the GCL, inner nuclear layer, and outer nuclear 
layer at day 90 after 200 (mu)M Hcy-T injection. Significant thickness 
reduction was found in the total retina, outer nuclear layer, and the outer 
and inner segment layers. A trend of thickness reduction was also found in 
the GCL and inner nuclear layer, although this was not statistically 
significant. The rhodopsin+ photoreceptors and the calbindin+ horizontal 
cells were significantly reduced at day 15, and were nearly ablated at day 
90 after 200 (mu)M Hcy-T injection (p<0.001 for both day 15 and day 90), 
which was not seen in the sham injection controls. The Chx-10+ or the 
Islet-1+ bipolar cells and the Pax-6+ amacrine cells were severely 
misarranged at day 90, but no significant reduction was found for both cell 
types. The GFAP+ Muller cells were activated at day 15, but were not 
significantly increased at day 90 after the injection. Conclusions: 
Excessive retinal homocysteinylation by Hcy-T, a condition of 
hyperhomocysteinemia, could lead to degeneration of photoreceptors, which 
might lead to retinopathies associated with severe hyperhomocysteinemia or 
diabetes mellitus.Received: April 1, 2011Accepted: July 14, 2011. 
(copyright) 2011 Molecular Vision.
EMTREE DRUG INDEX TERMS
  calbindin (endogenous compound)
  homocysteine thiolactone (drug toxicity)
EMTREE MEDICAL INDEX TERMS (MAJOR FOCUS)
  hyperhomocysteinemia
  photoreceptor
  retina degeneration
EMTREE MEDICAL INDEX TERMS
  animal experiment
  animal model
  article
  cell proliferation
  controlled study
  female
  immunohistochemistry
  mouse
  Mueller cell
  nerve cell
  nonhuman
  priority journal
  radioimmunoprecipitation
  retina amacrine cell
  retina ganglion cell
  smooth muscle fiber
  thickness
  vascular smooth muscle
COPYRIGHT
  Copyright 2012 Elsevier B.V., All rights reserved.

RECORD 55
TITLE
  Influence of refractive error on optic disc topographic parameters: The 
Singapore malay eye study
AUTHOR NAMES
  Wu R.-Y.
  Wong T.-Y.
  Zheng Y.-F.
  Cheung C.Y.-L.
  Perera S.A.
  Saw S.M.
  Aung T.
CORRESPONDENCE ADDRESS
  T. Aung, Singapore National Eye Centre, 11 Third Hospital Avenue, Singapore 
168751, Singapore. Email: tin11@pacific.net.sg
SOURCE
  American Journal of Ophthalmology (2011) 152:1 (81-86). Date of 
Publication: July 2011
ABSTRACT
  Purpose: To examine the relationship between refractive error and optic 
disc topographic parameters and retinal nerve fiber layer (RNFL) thickness. 
Design: Population-based cross-sectional study. Methods: All 3280 (78.7% 
response rate) persons of Asian Malay ethnicity 40 to 80 years of age 
underwent a standardized interview, ocular examinations, and optic disc 
imaging with the Heidelberg Retina Tomography II (HRT; Heidelberg 
Engineering). Associations between spherical equivalent (SE) and HRT 
parameters were evaluated by partial correlation analysis. Results: There 
were 2457 (74.9%) right eyes with good-quality HRT images for analyses. 
When compared with emmetropic eyes, highly myopic eyes (SE < -6.0 diopters) 
had greater disc area, rim area, rim volume, whereas hyperopic eyes (SE > 
0.5 diopters) had significantly smaller disc area, rim area, and 
cross-sectional RNFL area (all P < .005). In partial correlation after 
adjustment for age, sex, body mass index, intraocular pressure, and optic 
disc area, increase of SE (toward hyperopia) was related significantly with 
greater cup area (partial correlation coefficient, r = 0.058; P = .004) and 
cup-to-disc area ratio (r = 0.058; P = .004) and with smaller optic disc 
area (r = -0.058; P = .004), rim area (r = 0.058; P = .004), and rim volume 
(r = -0.091; P < .001). Conclusions: This population-based study shows that 
refractive error is significantly (but weakly) associated with HRT 
parameters of disc area, cup area, rim area, cup-to-disc area ratio, and 
rim volume. The clinical significance of these associations need to be 
determined in further studies. (copyright) 2011 Elsevier Inc.
EMTREE MEDICAL INDEX TERMS (MAJOR FOCUS)
  optic disc topography
  refraction error
  visual system examination
EMTREE MEDICAL INDEX TERMS
  adult
  aged
  article
  Asian
  biomicroscopy
  body mass
  central corneal thickness
  correlation coefficient
  cross-sectional study
  diabetes mellitus
  diode laser
  emmetropia
  ethnicity
  human
  hypermetropia
  hypertension
  image analysis
  interview
  intraocular pressure
  major clinical study
  myopia
  optic disk
  optic disk area
  population research
  priority journal
  retinal nerve fiber layer thickness
  risk factor
  Singapore
  slit lamp
  smoking
  systolic blood pressure
  visual system parameters
COPYRIGHT
  Copyright 2011 Elsevier B.V., All rights reserved.

RECORD 56
TITLE
  Comparison of retinal nerve fiber layer and central macular thickness 
measurements among five different optical coherence tomography instruments 
in patients with multiple sclerosis and optic neuritis
AUTHOR NAMES
  Watson G.M.
  Keltner J.L.
  Chin E.K.
  Harvey D.
  Nguyen A.
  Park S.S.
CORRESPONDENCE ADDRESS
  S. S. Park, Department of Ophthalmology and Vision Science, University of 
California Davis Eye Center, 4860 Y Street, Sacramento, CA 95817, United 
States. Email: susanna.park@ucdmc.ucdavis.edu
SOURCE
  Journal of Neuro-Ophthalmology (2011) 31:2 (110-116). Date of Publication: 
June 2011
ABSTRACT
  Background: To compare the mean central macular thickness (CMT) and the 
mean average optic nerve retinal nerve fiber layer (RNFL) thickness in the 
eyes of patients with a history of optic neuritis and/or multiple sclerosis 
(MS) using 5 commercially available optical coherence tomography (OCT) 
instruments. Methods: Cross-sectional study including 46 patients (92 eyes) 
with a history of optic neuritis and/or MS. Both eyes were imaged on the 
same day with 5 OCT instruments: 1 time-domain OCT (Stratus) and 4 
different Fourier-domain (spectral-domain) OCT (3D OCT-1000, Cirrus, 
RTVue-100, and Spectralis). Results: Twenty-five patients (50 eyes) were 
included in the final analysis after excluding patients with diabetes, 
glaucoma, ocular hypertension, or retinal pathology and inadequate scan 
quality. Randomized block analysis of variance revealed statistically 
significant differences across instruments (P < 0.001) for both eyes for 
mean CMT and mean average optic nerve RNFL. When testing for significant 
differences in measurements from instrument to instrument, some difference 
was noted between the right and left eyes. Conclusions: Statistically 
significant differences exist among commercially available OCT instruments 
in measuring mean CMT and mean average RNFL thickness in patients with 
optic neuritis and/or MS. These findings likely result from the differences 
in data acquisition and segmentation algorithm software among OCT 
instruments. Awareness of these variations among OCT instruments will be 
important in using these instruments for clinical trials and management of 
patients with optic neuritis and/or MS. (copyright) 2011 by North American 
Neuro-Ophthalmology Society.
EMTREE MEDICAL INDEX TERMS (MAJOR FOCUS)
  central macular thickness
  optic nerve fiber
  optical coherence tomography
  retina macula lutea
  retina nerve cell
  retinal nerve fiber layer
  thickness
EMTREE MEDICAL INDEX TERMS
  adult
  aged
  article
  clinical article
  cross-sectional study
  eye
  female
  Fourier analysis
  human
  intermethod comparison
  male
  measurement
  multiple sclerosis
  optic neuritis
  priority journal
DEVICE TRADE NAMES
  3D OCT 1000  , JapanTopcon

  Cirrus  , JapanZeiss

  RTVue 100  , United StatesOptovue

  Spectralis  , GabonHeidelberg

  Stratus
DEVICE MANUFACTURERS
   (Gabon)Heidelberg
   (United States)Optovue
   (Japan)Topcon
   (Japan)Zeiss
COPYRIGHT
  Copyright 2011 Elsevier B.V., All rights reserved.

RECORD 57
TITLE
  In vivo characterization of ischemic retina in diabetic retinopathy
AUTHOR NAMES
  Reznicek L.
  Kernt M.
  Haritoglou C.
  Kampik A.
  Ulbig M.
  Neubauer A.S.
CORRESPONDENCE ADDRESS
  A. S. Neubauer, Department of Ophthalmology, Campus Innenstadt, Ludwig 
Maximilian University, Klinikum der Universitat Munchen, Mathildenstrasse 
8, D-80336 Munich, Germany. Email: aljoscha.neubauer@med.uni-muenchen.de
SOURCE
  Clinical Ophthalmology (2011) 5:1 (31-35). Date of Publication: 2011
ABSTRACT
  Objective: The aim of this article is to characterize pathomorphologic 
changes within particular layers of fluorescein angiographically 'ischemic' 
compared to 'nonischemic' retina in patients with diabetic retinopathy. 
Methods: Cross-sectional images of ischemic retinal areas were obtained 
using Heidelberg Spectralis optical coherence tomography (OCT). Presumed 
retinal ischemia was defined as focal hypofluorescence in early or early 
and late phase fluorescein angiography. Pathomorphologic changes on OCT 
were evaluated and the thickness of retinal layers measured and compared 
with nonischemic retina at corresponding topographic locations in a 
matched-pairs design based on 22 eyes (mean age 64 (plus or minus) 14). 
Results: In all eyes, based on spectral domain-OCT cross-section images, 
the retina layers in ischemic retinal areas could be segmented. Total 
retinal thickness was significantly increased in ischemic compared to 
nonischemic areas (381 (plus or minus) 94 (mu)m versus 323 (plus or minus) 
89 (mu)m, P = 0.005). Middle retinal layers (inner nuclear layer, outer 
plexiform layer, and outer nuclear layer) were significantly thickened in 
retinal ischemic areas (215 (plus or minus) 82 (mu)m versus 168 (plus or 
minus) 62 (mu)m, P = 0.002). The inner retinal layers (retinal nerve fiber 
layer, ganglion cell layer, and inner plexiform layer) showed a 
nonsignificant change (117 (plus or minus) 53 (mu)m versus 98 (plus or 
minus) 30 (mu)m), while the outer layers were slightly thinned 
(photoreceptors plus retinal pigment epithelium layer; 51 (plus or minus) 9 
(mu)m versus 57 (plus or minus) 8 (mu)m, P = 0.02) in ischemic versus 
nonischemic retina. Conclusions: Ischemic diabetic retina seems to be 
thickened due to thickening of, in particular, middle retinal layers, which 
can be measured with high-resolution OCT. (copyright) 2011 Reznicek et al, 
publisher and licensee Dove Medical Press Ltd.
EMTREE MEDICAL INDEX TERMS (MAJOR FOCUS)
  diabetic retinopathy
  pathological anatomy
  retina ischemia (diagnosis)
EMTREE MEDICAL INDEX TERMS
  adult
  aged
  article
  clinical article
  controlled study
  female
  human
  image quality
  in vivo study
  male
  optical coherence tomography
  photoreceptor
  pigment epithelium
  retina fluorescein angiography
  retina ganglion cell
  retina inner plexiform layer
  sensory nerve
  thickness
  visual system parameters
COPYRIGHT
  Copyright 2011 Elsevier B.V., All rights reserved.

RECORD 58
TITLE
  Retinal thickness in the offspring of diabetic pregnancies
AUTHOR NAMES
  Tariq Y.M.
  Samarawickrama C.
  Li H.
  Huynh S.C.
  Burlutsky G.
  Mitchell P.
CORRESPONDENCE ADDRESS
  P. Mitchell, Centre for Vision Research, Department of Ophthalmology, 
University of Sydney, Hawkesbury Road, Westmead, NSW 2145, Australia. 
Email: paul.mitchell@sydney.edu.au
SOURCE
  American Journal of Ophthalmology (2010) 150:6 (883-887.e1). Date of 
Publication: December 2010
ABSTRACT
  Purpose: To compare macular and peripapillary retinal nerve fiber layer 
(RNFL) thickness in children from diabetic compared with nondiabetic 
pregnancy. Design: Cross-sectional study. Methods: As part of the Sydney 
Myopia Study, 2367 children from grade 7 (age range 11.1 to 14.4 years) 
completed detailed ocular examinations during 2004-2005. Examination 
included determination of best-corrected visual acuity (logarithm of 
minimal angle of resolution) and autorefraction after cycloplegia. Axial 
length was measured using noncontact interferometry. Optical coherence 
tomography (OCT) was performed using Stratus OCT through dilated pupils. 
Participants and parents completed comprehensive questionnaires including 
questions on birth parameters and medical history. Results: There were 1741 
and 1687 children with adequate-quality RNFL and macular scans 
respectively, who had complete examination and questionnaire data. There 
were 57 children from diabetic pregnancies who had both RNFL and macular 
scans. Children from diabetic pregnancies had significantly thinner inner 
(264.9 (mu)m vs 270.2 (mu)m, P = .007) and outer (231.9 (mu)m vs 238.6 
(mu)m, P = .0001) macular thickness and macular volume (6.75 mm(3) vs 6.92 
mm (3), P = .0003) compared with children from nondiabetic pregnancies. 
However, central macular thickness, foveal minimum thickness, and RNFL 
parameters were not significantly different between the 2 groups. 
Conclusion: Diabetes during pregnancy is associated with changes in retinal 
morphology in the offspring. Thinning of the pericentral macular parameters 
was evident in Stratus OCT scans of children from diabetic pregnancies. 
These findings suggest the possibility that maternal diabetes impacts on 
the development of the retina. (copyright) 2010 Elsevier Inc. All Rights 
Reserved.
EMTREE MEDICAL INDEX TERMS (MAJOR FOCUS)
  peripapillary retinal nerve fiber layer
  pregnancy diabetes mellitus
  progeny
  retina nerve cell
  thickness
EMTREE MEDICAL INDEX TERMS
  accommodation paralysis
  anamnesis
  article
  child
  controlled study
  cross-sectional study
  eye examination
  female
  human
  major clinical study
  male
  optical coherence tomography
  priority journal
  pupil
  questionnaire
  school child
  visual acuity
DEVICE TRADE NAMES
  OCT3  , United StatesZeiss

DEVICE MANUFACTURERS
   (United States)Zeiss
COPYRIGHT
  Copyright 2011 Elsevier B.V., All rights reserved.

RECORD 59
TITLE
  Retinal layer thickness changes in eyes with preserved visual acuity and 
diffuse diabetic macular edema on optical coherence tomography
AUTHOR NAMES
  Somfai G.M.
  Tatrai E.
  Ferencz M.
  Puliafito C.A.
  DeBuc D.C.
CORRESPONDENCE ADDRESS
  G. M. Somfai, Semmelweis University, Faculty of Medicine, Department of 
Ophthalmology, Maria str. 39, 1085 Budapest, Hungary. Email: 
somfaigm@yahoo.com
SOURCE
  Ophthalmic Surgery Lasers and Imaging (2010) 41:6 (593-597). Date of 
Publication: November-December 2010
ABSTRACT
  (black square) BACKGROUND AND OBJECTIVE: Diabetic macular edema has several 
patterns on optical coherence tomography. This retrospective study aimed to 
assess which retinal layers show thickness changes in type 1 diffuse 
diabetic macular edema with preserved vision. (black square) PATIENTS AND 
METHODS: Eleven eyes with diffuse diabetic macular edema on optical 
coherence tomography and eight control eyes with 20/20 best-corrected 
visual acuity were enrolled. Optical coherence tomography images were 
segmented using an algorithm of the authors' design (OCTRIMA): regional 
thickness data in the central area, pericentral rings, and peripheral rings 
were obtained for the retinal cellular layers. (black square) RESULTS: The 
retinal nerve fiber layer showed no changes, the ganglion cell and inner 
plexiform composite layer and the ganglion cell complex were thicker only 
in the pericentral regions, and all other layers were thicker in all 
regions in diffuse diabetic macular edema. Macular thickness was normal in 
the peripheral region. (black square) CONCLUSION: The results show that the 
outer retina in the foveal area is the most affected in diffuse diabetic 
macular edema. Copyright (copyright) SLACK Incorporated.
EMTREE MEDICAL INDEX TERMS (MAJOR FOCUS)
  diabetic macular edema (diagnosis)
  optical coherence tomography
  retina examination
  retinal layer thickness
  visual acuity
EMTREE MEDICAL INDEX TERMS
  adult
  aged
  article
  clinical article
  controlled study
  diagnostic value
  female
  human
  human cell
  male
  outcome assessment
  priority journal
  retina inner plexiform layer
  retina nerve cell
  retrospective study
DEVICE MANUFACTURERS
   (United States)Carl Zeiss Meditec
COPYRIGHT
  Copyright 2012 Elsevier B.V., All rights reserved.

RECORD 60
TITLE
  Retinal thickness is decreased in offspring of diabetic pregnancies
AUTHOR NAMES
  Tariq Y.
  Samarawickrama C.
  Li H.
  Huynh S.
  Burlutsky G.
  Mitchell P.
CORRESPONDENCE ADDRESS
  Y. Tariq, Centre for Vision Research, Department of Ophthalmology and 
Westmead Millennium Institute, University of Sydney, Westmead, Australia. 
Email: yassertariq@yahoo.com
SOURCE
  Clinical and Experimental Ophthalmology (2010) 38 SUPPL. 2 (63-64). Date of 
Publication: November 2010
ABSTRACT
  Purpose: To examine macular and peripapillary retinal nerve fiber layer 
(RNFL) thickness in children from diabetic pregnancies. Methods: As part of 
the Sydney Myopia Study, 2367 children from grade 7 (age range 11.1 - 14.4 
years) completed detailed ocular examinations during 2004-2005. Examination 
included determination of best corrected visual acuity (logarithm of 
minimal angle of resolution) and autorefraction after cycloplegia. Axial 
length was measured using non-contact interferometry and optical coherence 
tomography was performed using Stratus OCT through dilated pupils. 
Participants and parents completed comprehensive questionnaires including 
questions on birth and medical history. Results: 1741 and 1687 children had 
adequate quality scans of macula and RNFL respectively, and had complete 
examination and questionnaire data. Of these there were 57 children (3.3%) 
who were from diabetic pregnancies. Children from diabetic pregnancies had 
significantly thinner inner (264.9 (mu)m vs. 270.2 (mu)m, P = 0.007) and 
outer (231.9 (mu)m vs. 238.6 (mu)m, P = 0.0001) macular thickness and 
macular volume (6.75 mm(3) vs. 6.92 mm(3), P = 0.0003) compared with the 
children from non diabetic pregnancies. Central macular thickness, foveal 
minimum thickness and RNFL parameters showed no significant differences 
between the two groups. Conclusion: Diabetes during pregnancy is associated 
with changes in retinal morphology in children. There is thinning of 
pericentral macular parameters measured by Stratus OCT in children of 
diabetic pregnancies. This may be a marker of adverse neurological 
development in utero in these children, or may reflect the impact on the 
retina of adverse glucose metabolism.
EMTREE DRUG INDEX TERMS
  marker
EMTREE MEDICAL INDEX TERMS (MAJOR FOCUS)
  college
  diabetes mellitus
  New Zealand
  pregnancy
  progeny
  thickness
EMTREE MEDICAL INDEX TERMS
  accommodation paralysis
  child
  examination
  eye examination
  female
  glucose metabolism
  human
  interferometry
  medical history
  morphology
  myopia
  nerve fiber
  optical coherence tomography
  parameters
  parent
  questionnaire
  retina
  retina macula lutea
  visual acuity
COPYRIGHT
  Copyright 2012 Elsevier B.V., All rights reserved.

RECORD 61
TITLE
  Optical coherence tomography in imaging of macular diseases.
AUTHOR NAMES
  Figurska M.
  Robaszkiewicz J.
  Wierzbowska J.
CORRESPONDENCE ADDRESS
  M. Figurska, Department of Ophthalmology, Military Medical Institute, 
Warsaw. Email: malgorzata-figurska@wp.pl
SOURCE
  Klinika oczna (2010) 112:4-6 (138-146). Date of Publication: 2010
ABSTRACT
  OCT (opitcal coherence tomography), is a diagnostic method that enables the 
analysis of the retinal structures by means of high-resolution tomographic 
cross-sections of the retina. Whereas fluorescein and indocyanine 
angiography allow visualization of the retinal epithelium layer and 
chorioretinal vessels, OCT may help in diagnosing and monitoring the 
condition of many internal retinal layers. Ultrasound B-mode examinations 
have a resolution of about 150 microm while OCT provides a resolution of 10 
microm. OCT makes it possible to detect and measure morphological changes, 
retinal thickness, retinal volume, thickness of retinal nerve fiber layer 
and various parameters of the optic disc. We use OCT in the analysis of the 
retinal structures in various pathologies such as macular holes and 
pseudo-holes, epiretinal membranes, macular edemas of various origins, 
including vasooclusive disease and diabetic macular edema, lesions of 
vitreoretinal interface and vitreoretinal traction, serous and hemorrhagic 
detachments of the retina and of pigment epithelium, age related macular 
degeneration, diabetic retinopathy, glaucoma. OCT is an examination that is 
fast, sensitive, reproducible, non-invasive, non-contact and easy to 
perform and interpret for a retinologist. The aim of this article is to 
present OCT principles and techniques as well as OCT interpretation and 
images of most common retinal diseases: age related macular 
degeneration--dry and wet form, retinal angiomatous proliferation (RAP), 
central serous chorioretinopathy, epiretinal membranes, macular holes, 
diabetic retinopathy.
EMTREE MEDICAL INDEX TERMS (MAJOR FOCUS)
  optical coherence tomography
  retina
  retina disease (diagnosis)
  retina macula lutea
EMTREE MEDICAL INDEX TERMS
  diabetic retinopathy (diagnosis)
  epiretinal membrane (diagnosis)
  human
  methodology
  pathology
  retina macula degeneration (diagnosis)
  retinitis pigmentosa (diagnosis)
  review
  standard
  three dimensional imaging
  visual system examination
COPYRIGHT
  MEDLINE(registered trademark) is the source for the citation and abstract 
of this record.

RECORD 62
TITLE
  Decreased retinal ganglion cell layer thickness in patients with type 1 
diabetes
AUTHOR NAMES
  van Dijk H.W.
  Verbraak F.D.
  Kok P.H.B.
  Garvin M.K.
  Sonka M.
  Lee K.
  Devries J.H.
  Michels R.P.J.
  van Velthoven M.E.J.
  Schlingemann R.O.
  Abramoff M.D.
CORRESPONDENCE ADDRESS
  H. W. Dijk, Departments of Ophthalmology, PO Box 22660, 1100 DD, Amsterdam, 
Netherlands. Email: h.w.vandijk@amc.nl
SOURCE
  Investigative Ophthalmology and Visual Science (2010) 51:7 (3660-3665). 
Date of Publication: July 2010
ABSTRACT
  Purpose. To determine which retinal layers are most affected by diabetes 
and contribute to thinning of the inner retina and to investigate the 
relationship between retinal layer thickness (LT) and diabetes duration, 
diabetic retinopathy (DR) status, age, glycosylated hemoglobin (HbA1c), and 
the sex of the individual, in patients with type 1 diabetes who have no or 
minimal DR. Methods. Mean LT was calculated for the individual retinal 
layers after automated segmentation of spectral domain-optical coherence 
tomography scans of patients with diabetes and compared with that in 
control subjects. Multiple linear regression analysis was used to determine 
the relationship between LT and HbA1c, age, sex, diabetes duration, and DR 
status. Results. In patients with minimal DR, the mean ganglion cell layer 
(GCL) in the pericentral area was 5.1 (mu)m thinner (95% confidence 
interval [CI], 1.1-9.1 (mu)m), and in the peripheral macula, the mean 
retinal nerve fiber layer (RNFL) was 3.7 (mu)m thinner (95% CI, 
1.3-6.1(mu)m) than in the control subjects. There was a significant linear 
correlation (R = 0.53, P < 0.01) between GCL thickness and diabetes 
duration in the pooled group of patients. Multiple linear regression 
analysis (R = 0.62, P < 0.01) showed that DR status was the most important 
explanatory variable. Conclusions. This study demonstrates GCL thinning in 
the pericentral area and corresponding loss of RNFL thickness in the 
peripheral macula in patients with type 1 diabetes and no or minimal DR 
compared with control subjects. These results support the concept that 
diabetes has an early neurodegenerative effect on the retina, which occurs 
even though the vascular component of DR is minimal. (copyright) 
Association for Research in Vision and Ophthalmology.
EMTREE DRUG INDEX TERMS (MAJOR FOCUS)
  hemoglobin A1c (endogenous compound)
EMTREE DRUG INDEX TERMS
  glycosylated hemoglobin (endogenous compound)
EMTREE MEDICAL INDEX TERMS (MAJOR FOCUS)
  diabetic retinopathy (complication)
  insulin dependent diabetes mellitus
  retina ganglion cell
EMTREE MEDICAL INDEX TERMS
  adult
  age
  article
  calculation
  clinical article
  controlled study
  diabetic patient
  disease duration
  female
  gender
  human
  image reconstruction
  male
  multiple linear regression analysis
  nerve degeneration
  optical coherence tomography
  priority journal
  retina
  retina macula lutea
  retinal nerve fiber layer
  thickness
COPYRIGHT
  Copyright 2012 Elsevier B.V., All rights reserved.

RECORD 63
TITLE
  Evaluation of the effect of diabetes mellitus type 1 and its metabolic 
control on retinal nerve fiber layer thickness
AUTHOR NAMES
  Gonul S.
  Turgut Ozturk B.
  Sahin A.
  Ozkagnici A.
  Okudan S.
CORRESPONDENCE ADDRESS
  S. Gonul, Denizli State Hospital, Eye Clinic, Denizli, Turkey. Email: 
drsabangonul@gmail.com
SOURCE
  Retina-Vitreus (2010) 18:2 (149-153). Date of Publication: June 2010
ABSTRACT
  Purpose: To evaluate the retinal nerve fiber layer (RNFL) thickness changes 
in type 1 Diabetes Mellitus (DM) patients without diabetic retinopathy (DR) 
and the effect of blood glucose regulation. Materials and Methods: The RNFL 
thickness measured by optical coherens tomography (OCT) of type 1 DM 
patients without DR according to ophthalmological examination (n=98) are 
compared with age-sex matched healthy subjects (n=49). Fasting blood 
glucose and HbA1c levels measured via analysis of venous blood samples 
obtained after 12 hours of starvation period are evaluated for the 
assessment of the metabolic regulation. Results: The mean RNFL thickness 
was 100.00(plus or minus)11.93 (mu) in diabetic patients and 103.79(plus or 
minus)6.45 (mu) in the control group, however this difference was not 
statistically significant. The comparison of RNFL thickness in superior, 
nasal, inferior and temporal quadrants revealed also no statistically 
significant change. The mean duration of DM was 60.76(plus or minus)50.41 
months and analysis according to duration demonstrated no statistically 
significant difference of RNFL thickness among patients with duration of DM 
for 1-60 months, 61-120 months and those with duration of DM for >120 
months (p>0.05). The mean fasting blood glucose was 237.46(plus or 
minus)119.22 mg/dl and the mean HbA1c was 8.77(plus or minus)1.94%. The 
HbA1c levels showed a negative correlation with RNFL thickness (koeff= - 
0.49 p<0.001) Conclusion: The RNFL thickness did not show a statistically 
significant difference between healthy subjects and patients with type 1 DM 
without DR. However the negative correlation with HbA1c suggests that poor 
metabolic control may cause a progressive defect in RNFL.
EMTREE DRUG INDEX TERMS
  hemoglobin A1c (endogenous compound)
EMTREE MEDICAL INDEX TERMS (MAJOR FOCUS)
  diabetic retinopathy
  insulin dependent diabetes mellitus
EMTREE MEDICAL INDEX TERMS
  article
  clinical article
  controlled study
  disease duration
  glucose blood level
  human
  metabolic regulation
  retina nerve cell
COPYRIGHT
  Copyright 2010 Elsevier B.V., All rights reserved.

RECORD 64
TITLE
  Retinal nerve fiber layer thickness evaluation after trypan blue-assisted 
macular surgery
AUTHOR NAMES
  Brazitikos P.D.
  Katsimpris J.M.
  Tsironi E.
  Androudi S.
CORRESPONDENCE ADDRESS
  P. D. Brazitikos, Aristotle University, Eye Clinic, Tsimiski 62 Street, 
54622 Thessaloniki, Greece. Email: brazitik@otenet.gr
SOURCE
  Retina (2010) 30:4 (640-647). Date of Publication: April 2010
ABSTRACT
  Purpose: The purpose of this study was to evaluate retinal nerve fiber 
layer (RNFL) thickness changes in eyes undergoing trypan blue-assisted 
macular surgery using optical coherence tomography-3. This is a prospective 
noncomparative, interventional, and observational case series of 35 eyes of 
35 consecutive patients (15 eyes with macular hole, 14 eyes with idiopathic 
macular pucker, and 6 eyes with tractional diabetic macular edema) who 
underwent pars plana vitrectomy and peeling of the epiretinal membrane 
and/or internal limiting membrane assisted with 0.1 mL of 0.15% trypan 
blue. Methods: The quantitative analysis of the peripapillary RNFL by 
optical coherence tomography was performed before surgery and 6 months 
postoperatively in both eyes of the same patient. The main outcome measures 
were significant changes in RNFL thickness (overall and by quadrant). 
Results: Optical coherence tomography assessment of the macular status at 6 
months postoperatively showed closure of all macular holes and improvement 
in foveal contour in all cases of macular pucker or most cases of diabetic 
macular edema. Dissociated RNFL at the area of internal limiting membrane 
removal was observed in 9 eyes. No statistical significant changes in the 
mean RNFL thickness overall or by quadrant were observed after surgery. 
Conclusion: Trypan blue-assisted peeling of macular epiretinal membranes 
and/or internal limiting membrane does not induce significant changes in 
RNFL thickness as measured by optical coherence tomography-3. Internal 
limiting membrane peeling may induce visible changes of the inner retinal 
surface possibly because of microdefects on macular nerve fiber layers. 
Copyright (copyright) by Ophthalmic Communications Society, Inc.
EMTREE DRUG INDEX TERMS (MAJOR FOCUS)
  trypan blue
EMTREE MEDICAL INDEX TERMS (MAJOR FOCUS)
  eye surgery
  nerve fiber
  retina
  retinal nerve fiber layer
EMTREE MEDICAL INDEX TERMS
  aged
  article
  case study
  clinical article
  diabetic macular edema (surgery)
  epiretinal membrane (surgery)
  female
  human
  intervention study
  male
  observational study
  optical coherence tomography
  outcome assessment
  patient
  postoperative period
  preoperative period
  prospective study
  quantitative analysis
  retina macula hole (surgery)
  thickness
  vitrectomy
COPYRIGHT
  Copyright 2011 Elsevier B.V., All rights reserved.

RECORD 65
TITLE
  Optical coherence tomography errors in glaucoma
AUTHOR NAMES
  Asrani S.
  Edghill B.
  Gupta Y.
  Meerhoff G.
CORRESPONDENCE ADDRESS
  S. Asrani, Department of Ophthalmology, Eye Center, Duke University, 
Durham, NC 27710, United States. Email: sanjay.asrani@duke.edu
SOURCE
  Journal of Glaucoma (2010) 19:4 (237-242). Date of Publication: April-May 
2010
ABSTRACT
  Purpose:: To demonstrate the types and prevalence of errors associated with 
the use of optical coherence tomography in a cross section of glaucoma 
patients. The association of different types of artifacts and certain 
coexisting ocular diagnoses was also evaluated. Patients and Methods:: The 
optical coherence tomography data of glaucoma patients in a 3-month period 
was evaluated for evidence of errors in peripapillary retinal nerve fiber 
layer (RNFL) map and the macular thickness map. Signal strengths, centering 
errors, individual scan errors, and association with ocular conditions were 
noted. Logistic regression was used to assess the significance of 
continuous and categorical variables in predicting the presence of 
artifacts. Results:: Macular scan artifacts were present in 16.8% and RNFL 
scan artifacts in 15.7% of 89 eyes of 89 patients studied. RNFL off-center 
scan was the most common error (34.8%). For macular thickness, 100% of the 
scans were artifact free for signal strength 8 or higher. However, for 
signal strength of (less-than or equal to)4, 64.3% had artifacts. For RNFL 
thickness, a signal strength (greater-than or equal to) 6, 96% of the scans 
had no artifacts. However, for signal strength (less-than or equal to)4, 
86% had artifacts. Macular scan artifacts were present more commonly in 
patients with dry eye and RNFL centering errors were more frequent in eyes 
with cataracts. Conclusions:: A majority of glaucoma patients have artifact 
free scans. The final printouts of macular and RNFL thickness can identify 
most errors except for individual macular scan errors. (copyright) 2010 by 
Lippincott Williams & Wilkins.
EMTREE MEDICAL INDEX TERMS (MAJOR FOCUS)
  diagnostic error
  glaucoma (diagnosis)
  optical coherence tomography
EMTREE MEDICAL INDEX TERMS
  adult
  aged
  article
  artifact
  association
  diabetic retinopathy (diagnosis)
  female
  human
  major clinical study
  male
  parameters
  predictor variable
  priority journal
  retina macula age related degeneration (diagnosis)
  retina macula lutea
  retina macula thickness
  retina nerve cell
  retina nerve fiber layer thickness
  retrospective study
DEVICE TRADE NAMES
  Stratus OCT 3  , United StatesCarl Zeiss Meditec

DEVICE MANUFACTURERS
   (United States)Carl Zeiss Meditec
COPYRIGHT
  Copyright 2011 Elsevier B.V., All rights reserved.

RECORD 66
TITLE
  Clinical applications of photopic negative response (PhNR) for the 
treatment of glaucoma and diabetic retinopathy.
AUTHOR NAMES
  Kim H.D.
  Park J.Y.
  Ohn Y.H.
CORRESPONDENCE ADDRESS
  H.D. Kim, Department of Ophthalmology, Soonchunhyang University College of 
Medicine, Bucheon, Korea.
SOURCE
  Korean journal of ophthalmology : KJO (2010) 24:2 (89-95). Date of 
Publication: Apr 2010
ABSTRACT
  PURPOSE: To determine the clinical utility of using photopic negative 
response (PhNR) by comparing the parameters for normal, primary open angle 
glaucoma (POAG) and diabetic retinopathy (DR). METHODS: Electroretinography 
(UTAS E-3000) was performed in 12 normal, 12 POAG, and 12 DR subjects. 
Amplitudes and implicit times for PhNR were compared among the three 
groups. The mean deviation (MD) and pattern standard deviation (PSD) were 
evaluated using standard automated perimetry (SAP). The mean retinal nerve 
fiber layer (RNFL) thickness and cup-disc ratio were measured using optical 
coherence tomography. RESULTS: The a-waves and b-waves were not different 
among the three groups. However, compared to normal subjects, the PhNR 
amplitudes were reduced, and the PhNR implicit times were prolonged in the 
POAG and DR patients (p<0.001, p<0.001). The MD and RNFL thickness were 
correlated with the amplitudes and implicit times for the PhNR. 
CONCLUSIONS: PhNR may be useful for the detection of inner retinal 
dysfunction, which is seen in patients who have glaucoma or diabetic 
retinopathy.
EMTREE MEDICAL INDEX TERMS (MAJOR FOCUS)
  diabetic retinopathy (diagnosis)
  electroretinography
  open angle glaucoma (diagnosis)
EMTREE MEDICAL INDEX TERMS
  adult
  aged
  article
  female
  human
  male
  methodology
  middle aged
  nonparametric test
  pathophysiology
  photostimulation
  prospective study
  statistical model
COPYRIGHT
  MEDLINE(registered trademark) is the source for the citation and abstract 
of this record.

RECORD 67
TITLE
  Risk factors associated with optic disc haemorrhage in patients with normal 
tension glaucoma
AUTHOR NAMES
  Kim Y.-D.
  Han S.B.
  Park K.H.
  Kim S.H.
  Kim S.J.
  Seong M.
  Kim T.W.
  Kim D.M.
CORRESPONDENCE ADDRESS
  K. H. Park, Department of Ophthalmology, Seoul National University, College 
of Medicine, 28 Yongondong, Chongno-gu, Seoul 110-744, South Korea. Email: 
kihopark@snu.ac.kr
SOURCE
  Eye (2010) 24:4 (567-572). Date of Publication: April 2010
ABSTRACT
  Purpose To evaluate the risk factors associated with optic disc haemorrhage 
in patients with normal tension glaucoma (NTG).Patients and methodsTwo 
hundred and eighty-one eyes of 281 patients with NTG (113 eyes with optic 
disc haemorrhage and 168 eyes without haemorrhage) were included in this 
study. Associations between optic disc haemorrhage and various 
patient-related variables (diabetes; hypertension; hypotension; cardiac 
disease; stroke; cold hand; migraine; constipation; use of steroids, 
aspirin, anticoagulant, or gingko extract; smoking history; and glaucoma 
family history) and eye-related variables (baseline intraocular pressure 
(IOP); maximum, minimum, and range of IOP; vertical and horizontal cup/disc 
ratio; mean deviation and pattern standard deviation of the visual field; 
corneal thickness; and average retinal nerve fibre layer (RNFL) thickness 
measured by optical coherence tomography) were investigated by univariate 
and multivariate logistic regression analyses. Differences in risk factors 
between patients with single optic disc haemorrhages and recurrent 
haemorrhages were also analysed.Results Optic disc haemorrhage was 
associated with systemic hypertension (odds ratio, 1.998; 95% confidence 
interval, 1.094-3.651; P = 0.001). IOP range (P = 0.080), diabetes (P = 
0.056), and use of aspirin (P = 0.079) also tended to be associated with 
optic disc haemorrhage. No risk factor was significantly different between 
the single haemorrhage group and the recurrent haemorrhage group.Conclusion 
Optic disc haemorrhage was associated with systemic hypertension in 
patients with NTG. (copyright) 2010 Macmillan Publishers Limited All rights 
reserved. (copyright) 2010 Macmillan Publishers Limited All rights 
reserved.
EMTREE DRUG INDEX TERMS
  acetylsalicylic acid (adverse drug reaction)
  anticoagulant agent
  Ginkgo biloba extract
  steroid
EMTREE MEDICAL INDEX TERMS (MAJOR FOCUS)
  glaucoma
  intraocular hemorrhage (side effect, complication, side effect)
  optic disk hemorrhage (side effect, complication, side effect)
EMTREE MEDICAL INDEX TERMS
  adult
  aged
  article
  cerebrovascular accident
  constipation
  controlled study
  diabetes mellitus
  disease association
  female
  follow up
  heart disease
  human
  hypertension
  hypotension
  intraocular pressure
  major clinical study
  male
  migraine
  recurrent disease
  risk factor
  smoking habit
  visual field
COPYRIGHT
  Copyright 2011 Elsevier B.V., All rights reserved.

RECORD 68
TITLE
  Early detection of retinal thickness changes in diabetes using optical 
coherence tomography
AUTHOR NAMES
  DeBuc D.C.
  Somfai G.M.
CORRESPONDENCE ADDRESS
  D. C. DeBuc, Bascom Palmer Eye Institute, University of Miami, Miller 
School of Medicine, 900 NW 17 Street, Miami, FL 33136, United States. 
Email: dcabrera2@med.miami.edu
SOURCE
  Medical Science Monitor (2010) 16:3 (MT15-MT21). Date of Publication: March 
2010
ABSTRACT
  Background: Diabetic Retinopathy (DR) is a severe and widely spread eye 
disease. Thus, an objective test for the early diagnosis and evaluation of 
treatment in DR is certainly needed. In this study, the ability of 
intraretinal layer segmentation to locally detect early retinal changes in 
diabetic patients is assessed using optical coherence tomography (OCT). 
Material/Methods: Fifty diabetic patients with no or minimal DR underwent 
ophthalmic examination, OCT and fundus photography. Automated segmentation 
of intraretinal layers of the OCT images was performed using a custom-built 
algorithm. Mean thickness of the macula and intraretinal layers of patients 
with no DR (DM) was calculated in the fovea, pericentral and peripheral 
regions and compared with those in patients with mild DR (MDR). Results: We 
found reduced retinal nerve fiber layer (RNFL) thickness in the pericentral 
and peripheral regions (27(plus or minus)2 versus 18(plus or minus)5 (mu)m 
and 42(plus or minus)3 versus 33(plus or minus)9 (mu)m, respectively, 
p<0.001) and reduced thickness of ganglion cell/inner plexiform layer 
(GCL+IPL) complex in the pericentral region of the macula (92(plus or 
minus)7 (mu)m versus 80(plus or minus)10 (mu)m, p<0.001) in the MDR group. 
Accordingly, macular thickness was reduced in the pericentral and 
peripheral region of the macula in the MDR group. Conclusions: Our results 
support the view of neurodegeneration in diabetes in the early stage of 
retinopathy which seems to involve the ganglion cells and cells of the 
inner plexiform layers (RNFL+GCL+IPL) mostly. Local retinal thickness 
measures can be obtained from OCT scans using an intraretinal layer 
segmentation procedure, and these measures could be helpful in finding a 
surrogate for following development of retinopathy that could affect 
vision. (copyright) Med Sci Monit, 2010.
EMTREE MEDICAL INDEX TERMS (MAJOR FOCUS)
  diabetic retinopathy (diagnosis)
  early diagnosis
  optical coherence tomography
EMTREE MEDICAL INDEX TERMS
  adult
  article
  biomicroscopy
  clinical article
  comparative study
  controlled study
  eye examination
  female
  human
  human tissue
  image analysis
  male
  nerve degeneration
  ophthalmoscopy
  retina fovea
  retina macula lutea
  retina nerve cell
  thickness
DEVICE TRADE NAMES
  Stratus  , United StatesCarl Zeiss Meditec

DEVICE MANUFACTURERS
   (United States)Carl Zeiss Meditec
COPYRIGHT
  Copyright 2010 Elsevier B.V., All rights reserved.

RECORD 69
TITLE
  Relationship of retinal vascular caliber with retinal nerve fiber layer 
thickness: The singapore malay eye study
AUTHOR NAMES
  Zheng Y.
  Cheung N.
  Aung T.
  Mitchell P.
  He M.
  Wong T.Y.
CORRESPONDENCE ADDRESS
  T. Y. Wong, Singapore Eye Research Institute, 11 Third Hospital Avenue, 
05-00, Singapore 168751, Singapore. Email: ophwty@nus.edu.sg
SOURCE
  Investigative Ophthalmology and Visual Science (2009) 50:9 (4091-4096). 
Date of Publication: 2009
ABSTRACT
  PURPOSE. To describe the relationship of retinal arteriolar and venular 
caliber with retinal nerve fiber layer (RNFL) thickness. METHODS. A 
population-based, cross-sectional study of Malay persons aged 40 to 80 
years residing in Singapore was conducted from 2004 to 2006. Retinal 
arteriolar and venular calibers were measured with a computer-based 
technique according to a validated, standardized protocol. RNFL was 
assessed with retinal tomography. RESULTS. There were 2706 persons with 
gradable retinal photographs and HRT images of acceptable quality available 
for analysis. In linear regression models that adjusted for age, sex, 
diabetes, body mass index, intraocular pressure, and other factors, each 
standard deviation decrease in arteriolar and venular caliber was 
associated with a 5.81- and 8.37-(mu)m decrease, respectively, in mean 
global RNFL thickness (both P <0.001). These associations remained similar 
after persons with glaucoma were excluded. In persons with glaucoma, 
retinal venular caliber was independently associated with the temporal and 
temporal-to-inferior region of mean RNFL thickness in multivariate 
analysis; each SD decrease in retinal venular diameter was associated with 
an 8.54-(mu)m decrease in the temporal region (P < 0.022), and a 
38.32-(mu)m decrease in the temporalto-inferior region (P < 0.006) of mean 
RNFL thickness. CONCLUSIONS. Narrower retinal vessel caliber was associated 
with reduced RNFL thickness in this Asian population. (copyright) 
Association for Research in Vision and Ophthalmology.
EMTREE MEDICAL INDEX TERMS (MAJOR FOCUS)
  blood vessel diameter
  retina blood vessel
  retina nerve cell
EMTREE MEDICAL INDEX TERMS
  adult
  aged
  arteriole
  article
  controlled study
  cross-sectional study
  female
  glaucoma
  human
  major clinical study
  male
  population research
  priority journal
  Singapore
  venule
COPYRIGHT
  Copyright 2012 Elsevier B.V., All rights reserved.

RECORD 70
TITLE
  Retinal nerve fiber layer thickness in chronic renal failure without 
diabetes mellitus
AUTHOR NAMES
  Demir M.N.
  Eksioglu U.
  Altay M.
  Tok O.
  Yilmaz F.G.
  Acar M.A.
  Duranay M.
  Duman S.
CORRESPONDENCE ADDRESS
  M. N. Demir, 39 cadde 24/13 Alkar Sitesi, Cukurambar 06520, Ankara, Turkey. 
Email: demirnecati@hotmail.com
SOURCE
  European Journal of Ophthalmology (2009) 19:6 (1034-1038). Date of 
Publication: November-December
ABSTRACT
  PURPOSE. To evaluate the retinal nerve fiber layer (RNFL) thickness in 
patients with chronic renal failure (CRF) without diabetes mellitus by 
using optical coherence tomography (OCT). METHODS. Sixty-six eyes of 33 
patients with CRF were evaluated. Eighteen patients have been treated with 
hemodialysis (group 1) and 15 patients have been treated with peritoneal 
dialysis (group 2). The RNFL thicknesses were assessed before and after the 
hemodialysis in group 1. None of these patients had diabetes mellitus. 
Forty eyes of 20 age-matched normal control subjects were assessed in group 
3. An RNFL thickness protocol was used to acquire circular scans of 3.4 mm 
in diameter around the optic nerve. For each eye, RNFL thicknesses were 
evaluated in 4 quadrants. All of the measurements were automatically 
calculated by the existing OCT software. All normal subjects and CRF 
patients underwent comprehensive ophthalmologic examination. The mean and 
quadrantal RNFL thickness values in patients with CRF were compared with 
the control group. RESULTS. The mean RNFL thickness values in patients with 
CRF were statistically significantly lower than the control group. 
Differences between the RNFL thickness values in group 1 and group 2 and 
the predialysis and postdialysis measurements were not statistically 
significant. CONCLUSIONS. The RNFL thickness in CRF without DM, which was 
measured by OCT-3, was found to be significantly decreased. The presence of 
CRF can be a source of false positive results and lead to overestimation of 
glaucomatous optic neuropathy. (copyright) Wichtig Editore, 2009.
EMTREE MEDICAL INDEX TERMS (MAJOR FOCUS)
  chronic kidney failure
  retina nerve fiber layer thickness
  visual system parameters
EMTREE MEDICAL INDEX TERMS
  adult
  article
  clinical article
  controlled study
  correlation analysis
  female
  hemodialysis
  human
  male
  optic nerve fiber
  optical coherence tomography
  peritoneal dialysis
  priority journal
  visual acuity
COPYRIGHT
  Copyright 2012 Elsevier B.V., All rights reserved.

RECORD 71
TITLE
  Measurement of retinal nerve fibre layer thickness and related factors in 
patients with diabetics
AUTHOR NAMES
  Ma X.
  Xu G.
CORRESPONDENCE ADDRESS
  X. Ma, Department of Ophthalmology, Eye and ENT Hospital, Fudan University, 
Shanghai 200031, China.
SOURCE
  Chinese Ophthalmic Research (2009) 27:8 (716-720). Date of Publication: 
August 2009
ABSTRACT
  Objective: GDx is scanning laser polarimetry. It can quamtitatively 
evaluate retinal nerve fibre layer (RNFL) thickness. The aim of this study 
was to detect RNFL thickness in the patients with type 2 diabetics mellitus 
and explore relevant risk factors. Methods: A case-control study was 
performed. In this study, 42 patients with type 2 diabetics mellitus were 
enrolled with the mean age 60 (plus or minus) 7.3. No the evidence of 
diabetic retinopathy was seen in all the patients upon the fundus 
fluorescine angiography. Ninety eyes from 45 normal subjects with 
matched-age were as controls. The demography of each patient was collected 
including age, disease course and disease severity. GDxVCC Nerve Fiber 
Analyzer with variable corneal compensation (VCC) mode and enhanced corneal 
compensation (ECC) mode was used for the RNFL scanning. GDx parameters 
included temporal-superior-nasal-inferior-temporal average (TSNITave), 
superior average, inferior average, TSNIT standard deviation, and nerve 
fiber indicator (NFI) were compared between ECC mode and VCC mode. Area 
under receiver operating characteristic (ROC) was calculated. The 
relationship between age and NFI was evaluated by logistic linear 
regression analysis. This trail was assessed and approved by Ethics 
Committee of Eye & ENT Hospital, and written information consent form was 
obtained before initial of the trial. Results: In the five GDx parameters, 
the area under ROC of NFI was the biggest one. A significant difference was 
seen in TSNITstdDev value between ECC and VCC in diabetes group(27.21 (plus 
or minus) 3.79 versus 22.61 (plus or minus) 11.81, t = 2.254, P = 0.006). 
NFI values tested by ECC mode and VCC mode were not significantly different 
(23.73 (plus or minus) 13.05 versus 20.28 (plus or minus) 15.35, t = 1.787, 
P = 0.072). According to the linear regression equation, age showed more 
obvious influence on NFI of diabetic patients in ECC mode and VCC mode 
(b(ECC) = 0. 950, P = 0.001, b(VCC) = 0.690, P = 0.006) in comparison with 
normal controls. Conclusion: NFI is the main index reflecting the RNFL 
thickness. Age has important influence on NFI of diabetic patients. Those 
diabetic patients with ocular fundus seem to be normal have actually 
thinning RNFL. There is no significant difference between NFI tested in ECC 
and VCC modes, but TSNITstdDev obtained by ECC and VCC modes is different 
in diabetes mellitus.
EMTREE DRUG INDEX TERMS
  glucose (endogenous compound)
EMTREE MEDICAL INDEX TERMS (MAJOR FOCUS)
  non insulin dependent diabetes mellitus
  retina nerve cell
  retina nerve fiber layer thickness
EMTREE MEDICAL INDEX TERMS
  adult
  age
  article
  case control study
  clinical article
  controlled study
  cornea
  correlation analysis
  diabetic patient
  disease course
  disease severity
  eye fundus
  fluorescence angiography
  glucose blood level
  human
  linear regression analysis
  logistic regression analysis
  risk factor
COPYRIGHT
  Copyright 2009 Elsevier B.V., All rights reserved.

RECORD 72
TITLE
  Effect of diabetic retinopathy and panretinal photocoagulation on retinal 
nerve fiber layer and optic nerve appearance
AUTHOR NAMES
  Lim M.C.
  Tanimoto S.A.
  Furlani B.A.
  Lum B.
  Pinto L.M.
  Eliason D.
  Prata T.S.
  Brandt J.D.
  Morse L.S.
  Park S.S.
  Melo Jr. L.A.S.
CORRESPONDENCE ADDRESS
  M. C. Lim, Department of Ophthalmology and Vision Science, University of 
California-Davis, 4860 Y St, Ste 2400, Sacramento, CA 95817, United States. 
Email: michele.lim@ucdmc.ucdavis.edu
SOURCE
  Archives of Ophthalmology (2009) 127:7 (857-862). Date of Publication: July 
2009
ABSTRACT
  Objective: To determine if panretinal photocoagulation (PRP) alters retinal 
nerve fiber layer (RNFL) thickness and optic nerve appearance. Methods: 
Patients with diabetes who did and did not undergo PRP and nondiabetic 
control subjects were enrolled in a prospective study. Participants 
underwent optical coherence tomography of the peripapillary retina and 
optic nerve. Stereoscopic optic nerve photographs were graded in a masked 
fashion. Results: Ninety-four eyes of 48 healthy individuals, 89 eyes of 55 
diabetic patients who did not undergo PRP, and 37 eyes of 24 subjects with 
diabetes who underwent PRP were included in this study. Eyes that had been 
treated with PRP had thinner peripapillary RNFL compared with the other 
groups; this was statistically significantly different in the inferior 
(P=.004) and nasal (P=.003) regions. Optic nerve cupping did not increase 
with severity of disease classification, but the proportion of optic nerves 
graded as suspicious for glaucoma or as having nonglaucomatous optic 
neuropathy did (P=.008). These grading categories were associated with 
thinner RNFL measurements. Conclusions: Diabetic eyes that have been 
treated with PRP have thinner RNFL than nondiabetic eyes. Optic nerves in 
eyes treated with PRP are more likely to be graded as abnormal, but their 
appearance is not necessarily glaucomatous and may be related to thinning 
of the RNFL. (copyright)2009 American Medical Association. All rights 
reserved.
EMTREE MEDICAL INDEX TERMS (MAJOR FOCUS)
  diabetic retinopathy (therapy)
  laser coagulation
  optic nerve
  panretinal photocoagulation
EMTREE MEDICAL INDEX TERMS
  adult
  article
  controlled study
  diabetes mellitus
  disease classification
  female
  human
  major clinical study
  male
  measurement
  observational study
  optic disk cup
  optic nerve disease (diagnosis)
  optical coherence tomography
  priority journal
  prospective study
  statistical significance
  stereoscopic vision
  thickness
COPYRIGHT
  Copyright 2010 Elsevier B.V., All rights reserved.

RECORD 73
TITLE
  Changes of macular and RNFL thicknesses measured by Stratus OCT in patients 
with early stage diabetes
AUTHOR NAMES
  Oshitari T.
  Hanawa K.
  Adachi-Usami E.
CORRESPONDENCE ADDRESS
  T. Oshitari, Department of Ophthalmology and Visual Science, Chiba 
University, Graduate School of Medicine, Inohana 1-8-1, Chuo-ku, Chiba 
260-8670, Chiba, Japan. Email: Tarii@aol.com
SOURCE
  Eye (2009) 23:4 (884-889). Date of Publication: April 2009
ABSTRACT
  Purpose To examine the early differences in the thicknesses of the macula 
and retinal nerve fibre layer (RNFL) by Stratus optical coherence 
tomography in patients with diabetes mellitus.MethodsThirty-one normal 
participants without any optic nerve and retinal diseases (control), 45 
diabetic patients without diabetic retinopathy (NDR), and 24 diabetic 
patients with preproliferative diabetic retinopathy (PPDR), who did not 
have clinically significant macular oedema, were used for the macular 
thickness measurements. Thirty control participants, 45 patients classified 
as NDR, and 22 patients classified as PPDR were used for the RNFL thickness 
measurements.ResultsIn patients with NDR, macula was significantly thinner 
than that of control eyes. In patients with PPDR, the mean RNFL thickness 
was significantly thinner but the macula was thicker than that of control 
eyes. In women with NDR, the macula was significantly thinner than that of 
men with NDR and that of normal women. In men with PPDR, the RNFL thickness 
was significantly thinner than that of the control eyes.ConclusionsAt the 
early stage of diabetic retinopathy, the maculas and RNFL thicknesses are 
altered. The macular and RNFL thicknesses are different in men and women. 
(copyright) 2009 Macmillan Publishers Limited All rights reserved.
EMTREE MEDICAL INDEX TERMS (MAJOR FOCUS)
  diabetes mellitus
  diabetic retinopathy (complication)
EMTREE MEDICAL INDEX TERMS
  adult
  article
  controlled study
  female
  human
  intraocular pressure
  major clinical study
  male
  optical coherence tomography
  retina macula edema
  retina macula lutea
  retina nerve cell
  sex difference
  visual acuity
COPYRIGHT
  Copyright 2011 Elsevier B.V., All rights reserved.

RECORD 74
TITLE
  Peripapillary retinal nerve fiber layer thickness change after panretinal 
photocoagulation in patients with diabetic retinopathy.
AUTHOR NAMES
  Kim H.Y.
  Cho H.K.
CORRESPONDENCE ADDRESS
  H.Y. Kim, Department of Ophthalmology, College of Medicine, Chung-Ang 
University Hospital, Seoul, Korea.
SOURCE
  Korean journal of ophthalmology : KJO (2009) 23:1 (23-26). Date of 
Publication: Mar 2009
ABSTRACT
  PURPOSE: To examine the effect of panretinal photocoagulation (PRP) on the 
retinal nerve fiber layer (RNFL) thickness in patients with diabetic 
retinopathy. METHODS: Subjects included 118 eyes for a treatment group and 
164 eyes for a control group. The peripapillary RNFL thickness was measured 
before and 6 months after PRP in treatment group. In control group, the 
peripapillary RNFL thickness was measured at baseline and 6 months later. 
The relationships between changes in RNFL thickness and the number of laser 
burns, duration of diabetes, HbA1c level, and vision change were analyzed. 
RESULTS: After 6 months, the RNFL thickness decreased an average of 2.12 
microm and 0.93 microm in the treatment and control groups. However, the 
changes between the two groups were not statistically significant. The 
relationship between the number of laser burns and changes in RNFL 
thickness was not significant. No differences were found between changes in 
the RNFL thickness and the duration of diabetes in either group. However, 
in the treatment group a higher HbA1c level was correlated with a greater 
decrease in post-PRP RNFL thickness. This relationship was not observed in 
the control group. The difference in the change of the RNFL thickness 
between the two groups was statistically significant. Vision increased an 
average of 0.02 and 0.01 after 6 months in the treatment and control 
groups, respectively. However, this difference was not statistically 
significant. CONCLUSIONS: Although a decrease in peripapillary RNFL 
thickness was observed in the treatment group after 6 months, it was not 
statistically significant compared to control group. However, the decrease 
was greater when the blood HbA1c level was higher.
EMTREE MEDICAL INDEX TERMS (MAJOR FOCUS)
  diabetic retinopathy (surgery)
  laser coagulation
  nerve fiber
  optic disk (surgery)
  retina ganglion cell
EMTREE MEDICAL INDEX TERMS
  article
  comparative study
  follow up
  human
  methodology
  middle aged
  optical coherence tomography
  pathology
  postoperative period
  retrospective study
  treatment outcome
  visual acuity
  visual field
COPYRIGHT
  MEDLINE(registered trademark) is the source for the citation and abstract 
of this record.

RECORD 75
TITLE
  Localized peripapillary optic nerve fibers deficiency (LPONFD) in diabetic 
patients without retinopathy
AUTHOR NAMES
  Vardanian C.
  Guillot P.
  Bernard S.
  Charriere S.
  Crand A.
  Decaudain A.
  Pugeat M.
  Denis P.
  Moulin P.
CORRESPONDENCE ADDRESS
  C. Vardanian, Endocrinology Diabetology, France.
SOURCE
  Diabetologia (2009) 52:S1 (S432). Date of Publication: 2009
ABSTRACT
  Background and aims: Fundus photographs examination revealed that some 
diabetic patients have localized peripapillary optic nerve fibers 
deficiency (LPONFD) without glaucoma criteria. The aim of the study was to 
evaluate the functional impact of these defects. Materials and methods: 
This case-control study enrolled 2 000 consecutive diabetic patients 
(without retinopathy or with minor retinopathy) between july 2007 and july 
2008 : 150 LPONFD were detected (prevalence of 7,5%). A prevalence of 3% 
was observed in 170 controls subjects without diabetes. A complete 
ophthalmologic examination was made (intraocular pressure (IOP) 
measurement, visual field analysis (VF), retinal nerve fiber layer 
measurement (RNFL) by OCT) in 40 subjects with LPONFD, 30 subjects with 
normal tension glaucoma (NTG) et 56 diabetic controls. Results: [Table 
Presented]. LPONFD was observed in diabetic subjects younger than those 
with NTG. There were no difference between groups in prevalence of 
cardiovascular risk factors and diabetic complications. Conclusion: In this 
diabetic population, we reported LPONFD resulting in impairment of RNFL and 
in corresponding visual field defects. LPONFD seems not to be related with 
diabetes mellitus but might be associated with a constitutional or acquired 
small optic disk.
EMTREE MEDICAL INDEX TERMS (MAJOR FOCUS)
  diabetes mellitus
  diabetic patient
  optic nerve fiber
  retinopathy
EMTREE MEDICAL INDEX TERMS
  cardiovascular risk
  case control study
  diabetes control
  examination
  glaucoma
  intraocular pressure
  nerve fiber
  ophthalmology
  optic disk
  photography
  population
  pressure measurement
  prevalence
  visual field
  visual field defect
COPYRIGHT
  Copyright 2010 Elsevier B.V., All rights reserved.

RECORD 76
TITLE
  The role of Humphrey Matrix testing in the early diagnosis of retinopathy 
in type 1 diabetes
AUTHOR NAMES
  Parravano M.
  Oddone F.
  Mineo D.
  Centofanti M.
  Borboni P.
  Lauro R.
  Tanga L.
  Manni G.
CORRESPONDENCE ADDRESS
  M. Parravano, Fondazione G.B. Bietti-IRCCS, Via Livenza n 3, 00198 Rome. 
Email: criparra@tin.it
SOURCE
  British Journal of Ophthalmology (2008) 92:12 (1656-1660). Date of 
Publication: December 2008
ABSTRACT
  Aim: The aim of the study was to investigate the role of Humphrey Matrix 
threshold testing in the detection of early functional retinal impairment 
in subjects with type 1 diabetes mellitus (DM1) without any signs of 
retinal vasculopathy, and to investigate the relationship between both 
functional and structural retinal parameters and metabolic control. 
Methods: Thirty eyes of 30 subjects with DM1, with no sign of retinal 
vasculopathy, and 30 eyes of 30 age- and sex-matched healthy subjects were 
enrolled in this crosssectional clinical study. Functional testing included 
Humphrey Matrix perimetry and white-on-white Humphrey visual field 
perimetry (HFA), while retinal nerve fibre layer (RNFL) thickness was 
measured by scanning laser polarimetry with variable corneal birefringence 
compensator (GDnull VCC). Results: Matrix mean deviation (MD) was found to 
be significantly reduced in subjects with DM1 compared with controls (-1.10 
(SD 2.98; 95% Cl -2.21 to 0.01) vs 1.37 (SD 2.11; 95% Cl 0.58 to 2.16), p = 
0.0005). HFA MD and pattern standard deviation (PSD) were significantly 
worse in subjects with DM1 compared with controls (p = 0.010 and p = 0.013 
respectively). Among structural parameters, average peripapillary RNFL 
thickness was reduced in DM1 subjects (p = 0.006). Matrix MD and HFA MD and 
PSD, and average peripapillary and superior RNFL, were significantly 
reduced in subjects with DM1 with HbA(1c) (greater-than or equal to)7% 
compared with controls. Conclusions: Functional and structural retinal 
testing by Humphrey Matrix and GDx VCC could be useful for the 
identification of early retinal impairment in people with DM1 with no sign 
of retinal vasculopathy.
EMTREE MEDICAL INDEX TERMS (MAJOR FOCUS)
  diabetic retinopathy (diagnosis)
  humphrey matrix test
  insulin dependent diabetes mellitus (diagnosis)
  screening test
EMTREE MEDICAL INDEX TERMS
  adult
  article
  birefringence
  clinical article
  control group
  female
  human
  male
  metabolic regulation
  perimetry
  polarimetry
  priority journal
  retina nerve cell
  scanning laser polarimetry
  visual field
COPYRIGHT
  Copyright 2010 Elsevier B.V., All rights reserved.

RECORD 77
TITLE
  Glaucoma care and clinical profile in Priest Hospital, Thailand.
AUTHOR NAMES
  Sothornwit N.
  Jenchitr W.
  Pongprayoon C.
CORRESPONDENCE ADDRESS
  N. Sothornwit, Department of Ophthalmology, Priest Hospital, Bangkok, 
Thailand. Email: nisa.sothornwit@gmail.com
SOURCE
  Journal of the Medical Association of Thailand = Chotmaihet thangphaet 
(2008) 91 Suppl 1 (S111-118). Date of Publication: 2008
ABSTRACT
  OBJECTIVE: To assess the prevalence, mechanism and status of glaucoma, and 
to investigate the magnitude of visual impairment from glaucoma and its 
relating factors in Buddhist priest and novices. MATERIAL AND METHOD: 
Cross-sectional study of 190 patients treated in Glaucoma service, Priest 
hospital was performed. One hundred thirty seven patients with glaucoma and 
suspected glaucoma had comprehensive ophthalmic examination included 
interview on medical and ocular history, visual acuity, applanation 
tonometry, gonioscopy, optic disc, visual field evaluation, and retinal 
nerve fiber layer thickness measurement (Stratus Optical Coherence 
Tomography; Stratus OCT). RESULTS: Glaucoma was diagnosed in 106 (77%) 
patients (181 eyes); 31 patients (23%) were glaucoma suspects. Open angle 
glaucoma (OAG) was found in 53 (50%) cases and classified into 36 (33%) 
primary open angle glaucoma and 17 (16%) normal tension glaucoma (NTG). 
Five (4.6%) patients had pseudoexfoliative glaucoma, 24 (23%) had primary 
angle-closure glaucoma (PACG), 10 (9.4%) had angle-closure glaucoma 
secondary to other causes (SACG), seven (6.6%) had secondary open angle 
glaucoma and seven (6.6%) were diagnosed of juvenile glaucoma. Among 31 
glaucoma suspects, 18 cases were diagnosed based on disc appearance, eight 
based on intraocular pressure (IOP), two based on visual field and three 
cases had primary angle closure (PAC). The prevalence of glaucoma increased 
with age, with the highest prevalence (33%) in the age range 71 to 80 
years. The Glaucoma service of Priest hospital diagnosed glaucoma in 53% of 
the priest. Rate of glaucoma was higher in priest from rural area than 
those from Bangkok and urban area. The mean baseline IOP was 26.5 +/- 14.7 
mmHg. The mean treated IOP was 14.5 +/- 7.9 mmHg. The average mean 
deviation (MD) was -14.45 +/- 11.11. OCT showed average RNFL thickness of 
70.8 +/- 35.6 microm. Glaucoma medications was received by 72% of the 
priest, 18% had laser treatment, and 22 % had glaucoma surgery. At 
diagnosis, two patients were blind according to WHO criteria, 29 (28%) 
patients were unilaterally blind, and seven (6.5%) had low vision. After 
treatment, 31 (29%) patients had unilateral blindness and none had 
bilateral blindness. The main associated diseases were hypertension, 
dyslipidemia, and diabetes. Transportation and financial condition were the 
major barriers in receiving eye care. CONCLUSIONS: OAG comprised 50% of all 
glaucoma, 23% of PACG, and 16% of all subtypes of secondary glaucoma. The 
prevalence of glaucoma in priest rose significantly with age. In the 
treated glaucoma patients, 47% retained good visual outcome. Delayed 
diagnosis was a major factor for unsatisfactory outcome as 28% of patients 
had monocular blindness at diagnosis and 53% were previously unaware of 
their disease.
EMTREE MEDICAL INDEX TERMS (MAJOR FOCUS)
  blindness (epidemiology, etiology)
  glaucoma (complication, drug therapy, epidemiology)
  intraocular pressure
  visual disorder (epidemiology, etiology)
EMTREE MEDICAL INDEX TERMS
  adolescent
  adult
  aged
  article
  cross-sectional study
  drug effect
  female
  health care quality
  health survey
  human
  male
  middle aged
  prevalence
  Thailand (epidemiology)
  treatment outcome
COPYRIGHT
  MEDLINE(registered trademark) is the source for the citation and abstract 
of this record.

RECORD 78
TITLE
  Combining Nerve Fiber Layer Parameters to Optimize Glaucoma Diagnosis with 
Optical Coherence Tomography
AUTHOR NAMES
  Lu A.T.-H.
  Wang M.
  Varma R.
  Schuman J.S.
  Greenfield D.S.
  Smith S.D.
  Huang D.
CORRESPONDENCE ADDRESS
  D. Huang, Doheny Eye Institute, Department of Ophthalmology, Keck School of 
Medicine, Los Angeles, CA, United States. Email: dhuang@usc.edu
SOURCE
  Ophthalmology (2008) 115:8 (1352-1357.e2). Date of Publication: August 2008
ABSTRACT
  Purpose: To identify the best combination of Stratus optical coherence 
tomography (OCT) retinal nerve fiber layer (RNFL) thickness parameters for 
the detection of glaucoma. Design: Observational cross-sectional study. 
Participants: Eighty-nine age-matched normal and perimetric glaucoma 
participants enrolled in the Advanced Imaging for Glaucoma Study. Methods: 
The Zeiss Stratus OCT system was used to obtain the circumpapillary RNFL 
thickness in both eyes of each participant. Right and left eye clock-hour 
data are analyzed together, assuming mirror-image symmetry. The RNFL 
diagnostic parameters were combined using either or-logic or and-logic 
approaches. Main Outcome Measures: Area under the receiver operating 
characteristic curve (AROC), sensitivity, and specificity are used to 
evaluate diagnostic performance. Results: Overall average RNFL thickness 
has the highest AROC value (0.89) of all single parameters evaluated, 
followed by the inferior and superior quadrants (0.88 and 0.86, 
respectively). The clock hours with the best AROC values are in the 
inferior and superior quadrants. The highest AROC (0.92) was achieved by 
the or-logic combination of overall, inferior, and superior quadrant RNFL 
thicknesses. The 3-parameter combination was significantly better than the 
overall average alone (P = 0.01). The addition of more quadrants or clock 
hours to the combination reduced diagnostic performance. Conclusions: The 
best stand-alone diagnostic strategy for Stratus OCT RNFL data is to 
classify an eye as glaucomatous if the overall, inferior quadrant, or 
superior quadrant RNFL thickness average is below normal. (copyright) 2008 
American Academy of Ophthalmology.
EMTREE MEDICAL INDEX TERMS (MAJOR FOCUS)
  aging
  cataract
  refraction index
EMTREE MEDICAL INDEX TERMS
  adult
  aged
  article
  astigmatism
  Australia
  clinical study
  cohort analysis
  confidence interval
  controlled study
  diabetes mellitus
  education
  female
  follow up
  gender
  human
  hypermetropia
  longitudinal study
  major clinical study
  male
  measurement
  myopia
  observational study
  population research
  priority journal
  prospective study
  statistical significance
  survivor
  visual acuity
COPYRIGHT
  Copyright 2010 Elsevier B.V., All rights reserved.

RECORD 79
TITLE
  Impact of diabetic retinopathy on quantitative retinal nerve fiber layer 
measurement and glaucoma screening
AUTHOR NAMES
  Takahashi H.
  Chihara E.
CORRESPONDENCE ADDRESS
  H. Takahashi, Senshokai Eye Institute, Iseda-Cho, Minamiyama 50-1, Uji, 
Kyoto, 611-0043, Japan. Email: kaz0726@abelia.ocn.ne.jp
SOURCE
  Investigative Ophthalmology and Visual Science (2008) 49:2 (687-692). Date 
of Publication: February 2008
ABSTRACT
  Purpose. To investigate the impact of diabetic retinopathy on quantitative 
retinal nerve fiber layer (RNFL) assessment and diagnostic power for 
glaucoma by scanning laser polarimetry (GDx-VCC) and optical coherence 
tomography (StratusOCT). Methods. The individual RNFL parameters of GDx and 
OCT were obtained for 170 eyes (one eye from each of 170 subjects [45 
healthy, 47 glaucoma, 40 diabetes, and 38 glaucoma with diabetes]) and were 
compared among the four groups. Diabetic eyes had mild to moderate 
nonproliferative diabetic retinopathy (NPDR) without maculopathy. In 
glaucomatous eyes with or without diabetes, the ability to discriminate 
glaucoma was assessed by the areas under the receiver operating 
characteristic curves (AUROCs) and the sensitivities at more than 80% and 
90% of specificities for each technique. Results. Using GDx-VCC, 
significant differences (P < 0.05) in RNFL measurement parameters were 
found for all comparisons except those between glaucomatous eyes with 
diabetes and without diabetes. StratusOCT parameters did not detect 
significant differences between age-matched healthy and diabetic eyes. 
Among the parameters included, the nerve fiber indicator (NFI) of GDx-VCC 
and the inferior quadrant thickness (IQT) of StratusOCT had the largest 
AUROCs and sensitivities at specificities greater than 80%: NFI (0.912, 
86%) and IQT (0.902, 85%) in glaucomatous eyes with diabetes; NFI (0.935, 
92%) and IQT (0.921, 91%) in simple glaucomatous eyes. Conclusions. Mild to 
moderate NPDR causes a quantitative discrepancy in RNFL measurements 
between GDx-VCC and StratusOCT in simple diabetic eyes. However, mild to 
moderate glaucomatous optic neuropathy can be highly discriminated by the 
two imaging devices in eyes with diabetic retionpthy. Copyright (copyright) 
Association for Research in Vision and Ophthalmology.
EMTREE MEDICAL INDEX TERMS (MAJOR FOCUS)
  diabetic retinopathy
  glaucoma (diagnosis)
EMTREE MEDICAL INDEX TERMS
  adult
  aged
  article
  controlled study
  diagnostic procedure
  disease severity
  human
  human tissue
  major clinical study
  nerve fiber membrane
  polarimetry
  priority journal
  receiver operating characteristic
  retina maculopathy
  retina nerve cell
  scanning laser ophthalmoscopy
  screening test
  sensitivity and specificity
COPYRIGHT
  Copyright 2012 Elsevier B.V., All rights reserved.

RECORD 80
TITLE
  Optic neuropathy in diabetic patients
AUTHOR NAMES
  Krajka-Lauer J.
  Lukaszewicz M.
  Sawko A.
CORRESPONDENCE ADDRESS
  J. Krajka-Lauer, Katedra i Klinika Chorob Oczu Akademii Medycznej w Gdansku 
ul. Debniki 7, 80-211 Gdansk.
SOURCE
  Annales Academiae Medicae Stetinensis (2007) 53 Suppl 1 (72-74; discussion 
74-75). Date of Publication: 2007
ABSTRACT
  INTRODUCTION: Diabetes beyond the well described diabetic retinopathy 
symptoms leads also to other ophthalmology problems. Among them, there are 
less known neuropathies and other neuroophthalmological disorders. To 
determine whether optic neuropathy coexists with painful peripheral 
neuropathy. MATERIALS AND METHODS: 50 patients (99 eyes) with diabetes 
(type one 21 patients and type two 29 patients) and painful neuropathy. 
Their mean age was 56.14 +/- 11.31 standard deviation (SD) and their 
glycosylated hemoglobin (HbA1c) was 8.12 +/- 1.46 SD. Mean duration of 
diabetes was 17.05 +/- 9.47 SD. 50 healthy (100 eyes) age- and sex-matched 
individuals were evaluated as a control group. In all patients the basic 
ophthalmological exam was performed. Visual field was tested with Humphrey 
perimeter (Carl Zeiss Meditec HFA II 745); the mean defect (MD) and pattern 
standard deviation (PSD) parameters were counted. Optic disc tomography was 
determined by Heidelberg retina tomograph II; the cup/disk area ratio (C/D) 
and mean retinal nerve fiber layer (RNFL) thickness were considered. 
RESULTS: Diabetic eyes had significantly lower results of MD and RNFL 
thickness. Mean MD = -8.83 +/- 8.5 SD and mean RNFL thickness = 0.29 +/- 
0.13 SD whereas PSD = 4.1 +/- 3.27 SD significantly different values (p < 
0.001; p < 0.05; p < 0.05 respectively). There was no statistically 
significant increase in C/D = 0.24 +/- 0.14 SD versus control subjects (p = 
0.1). We observed general reduction of retinal sensitivity and 
glaucoma-like changes in visual field as vell as diminished mean RNFL 
thickness. CONCLUSIONS: The results of our study suggest that in diabetic 
patients with peripheral painful neuropathy not only peripheral nerves but 
also optic nerve are damaged.
EMTREE MEDICAL INDEX TERMS (MAJOR FOCUS)
  diabetic neuropathy (epidemiology)
  insulin dependent diabetes mellitus (epidemiology)
  non insulin dependent diabetes mellitus (epidemiology)
  optic nerve disease (epidemiology)
EMTREE MEDICAL INDEX TERMS
  article
  comorbidity
  epidemiology
  female
  human
  male
  middle aged
COPYRIGHT
  MEDLINE(registered trademark) is the source for the citation and abstract 
of this record.

RECORD 81
TITLE
  Progressive localized retinal nerve fiber layer loss following a retinal 
cotton wool spot
AUTHOR NAMES
  Alencar L.M.
  Medeiros F.A.
  Weinreb R.
CORRESPONDENCE ADDRESS
  F.A. Medeiros, University of California, San Diego, Hamilton Glaucoma 
Center, Dept.0946, 9500 Gilman Dr., San Diego, CA 92093-0946, United 
States. Email: fmedeiros@eyecenter.ucsd.edu
SOURCE
  Seminars in Ophthalmology (2007) 22:2 (103-104). Date of Publication: 
April/June 2007
ABSTRACT
  Localized retinal nerve fiber layer (RNFL) defects can be an early sign of 
glaucomatous damage. However, their presence is not pathognomonic of the 
disease. We report a case of a localized RNFL defect developing after a 
retinal cotton-wool spot in a patient with diabetes mellitus and systemic 
hypertension. Copyright (copyright) Informa Healthcare.
EMTREE MEDICAL INDEX TERMS (MAJOR FOCUS)
  nerve degeneration
  retina nerve cell
  retinal nerve fiber layer defect
EMTREE MEDICAL INDEX TERMS
  aged
  article
  case report
  diabetes mellitus
  diagnostic procedure
  glaucoma (complication, diagnosis)
  human
  hypertension
  male
  priority journal
  visual field
  visual field defect
COPYRIGHT
  Copyright 2008 Elsevier B.V., All rights reserved.

RECORD 82
TITLE
  What can adaptive optics do for a scanning laser ophthalmoscope ?
AUTHOR NAMES
  Roorda A.
  Garcia C.A.
  Martin J.A.
  Poonja S.
  Queener H.
  Romero-Borja F.
  Sepulveda R.
  Venkateswaran K.
  Zhang Y.
CORRESPONDENCE ADDRESS
  A. Roorda, University of California, Berkeley, School of Optometry, 
Berkeley, CA 94720, USA. Email: aroorda@berkeley.edu
SOURCE
  Bulletin de la Societe belge d'ophtalmologie (2006) :302 (231-244). Date of 
Publication: 2006
ABSTRACT
  By compensating for the aberrations in the eye that cause blur, the 
adaptive optics scanning laser ophthalmoscope (AOSLO) yields 
high-magnification, high-resolution, real-time images of the living human 
retina. Features as small as single cone photoreceptors can be resolved, 
single leukocytes are recorded in real time as they pass through the 
smallest retinal capillaries, and the optical sectioning capability can be 
used to visualize independent layers of the retinal tissue ranging from the 
nerve fiber layer, through the blood vessels to the photoreceptors. The use 
of AO technology not only enhances the breadth of applications of 
conventional SLOs, but it facilitates a host of new applications. Here we 
provide an overview of AOSLO performance and its applications, including 
two clinical examples. Finally, we preview two novel applications; one 
where the AOSLO is used to present AO-corrected stimuli directly onto the 
retina while simultaneously recording their exact retinal position, and a 
second application where AOSLO videos are used to provide very precise, 
high-frequency measures of eye movements.
EMTREE MEDICAL INDEX TERMS (MAJOR FOCUS)
  diabetic retinopathy (diagnosis)
  eye burn (diagnosis)
  image enhancement
  ophthalmoscope
  optics
EMTREE MEDICAL INDEX TERMS
  adult
  article
  case report
  diagnostic imaging
  equipment
  equipment design
  human
  injury
  male
  methodology
  retina
  sunlight
COPYRIGHT
  MEDLINE(registered trademark) is the source for the citation and abstract 
of this record.

RECORD 83
TITLE
  Early vascular and neuronal changes in a VEGF transgenic mouse model of 
retinal neovascularization
AUTHOR NAMES
  Van Eeden P.E.
  Tee L.B.G.
  Lukehurst S.
  Lai C.-M.
  Rakoczy E.P.
  Beazley L.D.
  Dunlop S.A.
CORRESPONDENCE ADDRESS
  S.A. Dunlop, School of Animal Biology, University of Western Australia, 
Crawley, WA 6009, Australia. Email: sarah@cyllene.uwa.edu.au
SOURCE
  Investigative Ophthalmology and Visual Science (2006) 47:10 (4638-4645). 
Date of Publication: October 2006
ABSTRACT
  PURPOSE. To investigate early retinal changes in a vascular endothelial 
growth factor (VEGF) transgenic mouse (tr029VEGF; rhodopsin promoter) with 
long-tenn damage that mimics nonproliferative diabetic retinopathy (NPDR) 
and mild proliferative diabetic retinopathy (PDR). METHODS. Rhodopsin and 
VEGF expression was assessed up to postnatal day (P)28. Vascular and 
retinal changes were charted at P7 and P28 using sections and whole-mounts 
stained with hematoxylin and eosin or isolectin IB4 Griffonia simplicifolia 
Samples were examined using light, fluorescence, and confocal microscopy. 
RESULTS. Rhodopsin was detected at P5 and reached mature levels by P15; 
VEGF protein expression was transient, peaking at P10 to P15. In wild-type 
(wt) mice at P7, vessels had formed in the nerve liber/retinal ganglion 
cell layer and showed a centroperipheral maturational gradient; some 
capillaries had formed a second bed on the vitread side of the inner 
nuclear layer (INL). By P28, the retinal vasculature had three mature 
capillary beds, the third abutting the sclerad aspect of the INL. In 
tr029VEGF mice, capillary bed formation was accelerated compared with that 
in wt, with abnormal vessels extending to the sclerad side of the INL by P7 
and abnormally penetrating the photoreceptors by P28. Compared with P7, 
vascular le-sions were more numerous at P28 when capillary dropout was also 
evident. At both stages, retinal layers were thinned most where abnormal 
vessel growth was greatest. CONCLUSIONS. Concomitant damage to the 
vasculature and neural retina at early stages in tr029VEGF suggest that 
both tissues arc affected, providing opportunities to examine early 
cellular events that lead to long-term disease. Copyright (copyright) 
Association for Research in Vision and Ophthalmology.
EMTREE DRUG INDEX TERMS (MAJOR FOCUS)
  vasculotropin (endogenous compound)
EMTREE DRUG INDEX TERMS
  rhodopsin (endogenous compound)
EMTREE MEDICAL INDEX TERMS (MAJOR FOCUS)
  retina neovascularization
EMTREE MEDICAL INDEX TERMS
  animal experiment
  animal model
  animal tissue
  article
  confocal microscopy
  controlled study
  diabetic retinopathy
  fluorescence microscopy
  Griffonia
  microscopy
  mouse
  nerve fiber
  nonhuman
  photoreceptor
  priority journal
  protein expression
  retina ganglion cell
  tissue section
  transgenic mouse
  wild type
COPYRIGHT
  Copyright 2012 Elsevier B.V., All rights reserved.

RECORD 84
TITLE
  Diabetes-associated Retinal Nerve Fiber Damage Evaluated With Scanning 
Laser Polarimetry
AUTHOR NAMES
  Takahashi H.
  Goto T.
  Shoji T.
  Tanito M.
  Park M.
  Chihara E.
CORRESPONDENCE ADDRESS
  H. Takahashi, Senshokai Eye Institute, Kyoto, Japan. Email: 
kaz0726@abelia.ocn.ne.jp
SOURCE
  American Journal of Ophthalmology (2006) 142:1 (88-94). Date of 
Publication: July 2006
ABSTRACT
  Purpose: To evaluate retinal nerve fiber layer (RNFL) thickness in patients 
with diabetes mellitus compared with age-matched normal control subjects, 
to assess the correlation between the RNFL thickness and the severity of 
retinopathy, and to investigate whether diabetes mellitus is a potential 
source of abnormal results in glaucoma screening or evaluation with 
scanning laser polarimetry (SLP). Design: Cross-sectional analysis of 
normal and diabetic eyes. Methods: setting: Institutional clinical study. 
patients: One hundred twenty-eight subjects with type 2 diabetes mellitus 
and 50 age-matched normal control subjects without glaucoma or 
glaucoma-suspect. All patients underwent imaging with SLP and repeatable 
automated perimetry. Subjects with diabetes mellitus were classified into 
four stages on the basis of the severity of retinopathy that was assessed 
by dilated funduscopic examination, high-quality fundus color photography, 
and fluorescein angiography. main outcome measures: The SLP (GDx VCC 
software, version 5.5.0) parameters. Results: The RNFL thickness in 
patients with diabetes mellitus was reduced significantly compared with 
age-matched normal control eyes (P < .01). Moreover, all RNFL thickness 
parameters of the GDx VCC software decreased significantly as an 
exacerbation of diabetic retinopathy (P = .0019, P = .0045, P = .0010 for 
temporal-superior-nasal-inferior-temporal (TSNIT) average, superior 
average, inferior average, respectively). The nerve fiber indicator also 
increased significantly (P < .0001), despite an absence of glaucomatous 
optic nerve damages. Conclusion: The RNFL thickness in type 2 diabetes 
mellitus, which was measured by GDx VCC software, significantly decreased 
with the severity of diabetic retinopathy. The presence of diabetes 
mellitus can be a source of false-positive results and overestimation of 
glaucomatous optic neuropathy when eyes are screened with GDx VCC software. 
(copyright) 2006 Elsevier Inc. All rights reserved.
EMTREE MEDICAL INDEX TERMS (MAJOR FOCUS)
  diabetic retinopathy (diagnosis)
  scanning laser ophthalmoscopy
EMTREE MEDICAL INDEX TERMS
  adult
  aged
  analytic method
  article
  comparative study
  controlled study
  correlation coefficient
  disease severity
  female
  glaucoma
  human
  major clinical study
  male
  non insulin dependent diabetes mellitus
  optic nerve disease
  optic nerve lesion
  outcome assessment
  priority journal
  retina nerve cell
  screening
COPYRIGHT
  Copyright 2009 Elsevier B.V., All rights reserved.

RECORD 85
TITLE
  Detection of early diabetic change with optical coherence tomography in 
type 2 diabetes mellitus patients without retinopathy
AUTHOR NAMES
  Sugimoto M.
  Sasoh M.
  Ido M.
  Wakitani Y.
  Takahashi C.
  Uji Y.
CORRESPONDENCE ADDRESS
  M. Sugimoto, Department of Ophthalmology, School of Medicine, Mie 
University, 2-174 Edobashi, Tsu, 514-8507, Japan. Email: 
sugmochi@aqua.ocn.ne.jp
SOURCE
  Ophthalmologica (2005) 219:6 (379-385). Date of Publication: 
November/December 2005
ABSTRACT
  Purpose: To detect early diabetic damage in type 2 diabetes mellitus 
patients with no diabetic retinopathy (NDR) using optical coherence 
tomography (OCT) and to evaluate OCT as a clinical test. Methods: 
Thirty-two patients with NDR (n = 32) were enrolled. We examined retinal 
and retinal nerve fiber layer (RNFL) thickness using OCT. Two healthy 
normal populations were also enrolled for the retinal thickness (n = 48) 
and RNFL thickness (n = 34). Both OCT measurements were obtained in four 
areas (temporal, superior, nasal and inferior). The receiver operator 
characteristic (ROC) curve was generated to evaluate the predictor 
variables. Results: Comparing the normal and NDR eyes, retinal thickness 
significantly increased (p = 0.03) and RNFL thickness significantly 
decreased (p = 0.02) in the superior areas. The area under the ROC curve 
was 0.65 for the superior retinal thickness and 0.63 for the superior RNFL 
thickness. Conclusions: Both OCT measurements can detect early retinal 
damage in NDR patients. Copyright (copyright) 2005 S. Karger AG.
EMTREE MEDICAL INDEX TERMS (MAJOR FOCUS)
  diabetic retinopathy (complication, diagnosis)
  non insulin dependent diabetes mellitus
EMTREE MEDICAL INDEX TERMS
  adult
  aged
  article
  controlled study
  eye
  human
  major clinical study
  measurement
  optical coherence tomography
  population
  receiver operating characteristic
  retina
  retina injury
  retina nerve cell
COPYRIGHT
  Copyright 2009 Elsevier B.V., All rights reserved.

RECORD 86
TITLE
  Retinal nerve fiber layer thickness in diabetic eyes. Evaluation by GDx 
access and Variable Cornea Compensation (VCC)
AUTHOR NAMES
  Kobayashi F.
  Matsumoto Y.
  Omata H.
  Chikuda M.
CORRESPONDENCE ADDRESS
  Y. Matsumoto, Department of Ophthalmology, Koshigaya Hospital, Dokkyo 
University School of Medicine, 2-1-50 Minamikoshigaya, Koshigaya 343-8555, 
Japan.
SOURCE
  Japanese Journal of Clinical Ophthalmology (2005) 59:9 (1539-1546). Date of 
Publication: Sep 2005
ABSTRACT
  Purpose: To report the retinal nerve fiber layer (RNFL) thickness in 
diabetic eyes. Cases and Method: This study involved 173 eyes of diabetics. 
The stage of diabetic retinopathy (DR) was: no diabetic retinopathy (NDR) 
69 eyes, simple (SDR) 62 eyes, preproliferative (PPDR) 24 eyes, and 
proliferative (PDR) 18 eyes. We used GDx Access for 95 eyes and GDx VCC in 
78 eyes. Results: RNFL thickness by GDx Access increased in NDR, SDR, PPDR 
and PDR in the ascending order. Significant differences were present 
between NDR and PPDR, NDR and PDR, and SDR and PDR respectively. Values for 
Superior Max showed significant differences between NDR and PPDR, and SDR 
and PPDR. Values for Symmetry showed significant differences between NDR 
and PPDR, NDR and PDR, PDR and PPDR, and PPDR and SDR. Inter-eye symmetry 
by DGx VCC showed significant differences between NDR and PPDR, NDR and 
PDR, SDR and PDR, and SDR and PPDR. Nerve fiber indicator showed 
significant differences between SDR and PPDR, and NDR and PPDR. Conclusion: 
RNFL thickness in diabetes changes dependent on the stage of retinopathy. 
RNFL is most attenuated in preproliferative retinopathy. Attenuation may be 
variable in different peripapillary sectors.
EMTREE DRUG INDEX TERMS
  advanced glycation end product (endogenous compound)
EMTREE MEDICAL INDEX TERMS (MAJOR FOCUS)
  diabetic retinopathy (complication)
  retina neuroepithelial layer
EMTREE MEDICAL INDEX TERMS
  conference paper
  controlled study
  devices
  discriminant analysis
  ellipsometry
  human
  keratomileusis
  major clinical study
  non insulin dependent diabetes mellitus
  polarimetry
  proliferative retinopathy (complication)
  retrograde nerve fiber transport
  scanning laser polarimetry
  sclera buckling procedure
DEVICE TRADE NAMES
  GDx Access VCC  Laser Diagnostic Technologies

DEVICE MANUFACTURERS
  Laser Diagnostic Technologies
COPYRIGHT
  Copyright 2007 Elsevier B.V., All rights reserved.

RECORD 87
TITLE
  Expression of apoptosis markers in the retinas of human subjects with 
diabetes
AUTHOR NAMES
  Abu El-Asrar A.M.
  Dralands L.
  Missotten L.
  Al-Jadaan I.A.
  Geboes K.
CORRESPONDENCE ADDRESS
  A.M. Abu El-Asrar, Department of Ophthalmology, King Abdulaziz University 
Hospital, Airport Road, Riyadh 11411, Saudi Arabia. Email: 
abuasrar@ksu.edu.sa
SOURCE
  Investigative Ophthalmology and Visual Science (2004) 45:8 (2760-2766). 
Date of Publication: August 2004
ABSTRACT
  PURPOSE. To investigate the expression of the apoptotic mediators in the 
retinas from human subjects with diabetes melli tus. METHODS. Ten donor 
eyes from five subjects with diabetes mellitus, and eight eyes from four 
nondiabetic subjects without known ocular disease serving as control 
subjects were examined. Immunohistochemical techniques were used with 
antibodies directed against glial fibrillary acidic protein (GFAP), 
caspase-3, Fas, Fas ligand (FasL), Bax, Bcl-2, survivin, p53, extracellular 
signal-regulated kinases (ERK 1/2), and p38. RESULTS. In retinas from all 
subjects without diabetes, weak Bcl-2 immunoreactivity was confined to 
GFAP-positive glial cells in the nerve fiber layer. Weak immunoreactivity 
for ERK1/2 was noted in a few nuclei in the inner nuclear layer and in a 
few Muller cell processes. Cytoplasmic immunostaining for survivin was 
noted in the retinal pigment epithelial cells. There was no 
immunoreactivity for the other antibodies tested. All diabetic retinas 
showed cytoplasmic immunoreactivity for caspase-3, Fas, and Bax in ganglion 
cells. FasL immunoreactivity was detected in GFAP-positive cells. 
Upregulation of Bcl-2 immunoreactivity was noted in GFAP-positive cells in 
nerve fiber and ganglion cell layers, and Bcl-2 induction was noted in 
Muller cell processes. Strong immunoreactivity for ERK1/2 was observed in 
many nuclei in the inner nuclear layer in GFAP-positive cells in the nerve 
fiber and ganglion cell layers and numerous Muller cell processes. Survivin 
immunoreactivity was not altered in the diabetic retinas. There was no 
immunoreactivity for p53 and p38. CONCLUSIONS. Ganglion cells in diabetic 
retinas express several proapoptosis molecules, suggesting that these cells 
are the most vulnerable population. Glial cells in diabetic retinas are 
activated and express several antiapoptosis molecules in addition to the 
cytotoxic effector molecule FasL, suggesting a possible role of glial cells 
in induction of apoptosis in ganglion cells.
EMTREE DRUG INDEX TERMS
  antibody
  caspase 3 (endogenous compound)
  Fas antigen (endogenous compound)
  Fas ligand (endogenous compound)
  glial fibrillary acidic protein (endogenous compound)
  mitogen activated protein kinase 1 (endogenous compound)
  protein Bax (endogenous compound)
  protein bcl 2 (endogenous compound)
  protein p53 (endogenous compound)
  survivin (endogenous compound)
  synaptophysin (endogenous compound)
EMTREE MEDICAL INDEX TERMS (MAJOR FOCUS)
  apoptosis
  diabetes mellitus
  diabetic retinopathy (complication, etiology)
  gene expression
  retina
EMTREE MEDICAL INDEX TERMS
  adult
  aged
  article
  clinical article
  controlled study
  cytoplasm
  cytotoxicity
  female
  glia cell
  human
  human tissue
  immunohistochemistry
  male
  Mueller cell
  nerve cell
  nerve fiber
  pigment epithelium
  priority journal
COPYRIGHT
  Copyright 2009 Elsevier B.V., All rights reserved.

RECORD 88
TITLE
  Inducible nitric oxide synthase and vascular endothelial growth factor are 
colocalized in the retinas of human subjects with diabetes
AUTHOR NAMES
  Abu El-Asrar A.M.
  Meersschaert A.
  Dralands L.
  Missotten L.
  Geboes K.
CORRESPONDENCE ADDRESS
  A.M. Abu El-Asrar, Department of Ophthalmology, King Abdulaziz University 
Hospital, Aiport Road, Riyadh 11411, Saudi Arabia. Email: 
abuasrar@KSU.edu.sa
SOURCE
  Eye (2004) 18:3 (306-313). Date of Publication: March 2004
ABSTRACT
  Purpose. Nitric oxide (NO) mediates vascular endothelial growth factor 
(VEGF)-induced angiogenesis and vascular hyperpermeability. This study was 
undertaken to study the cellular distribution of inducible nitric oxide 
synthase (iNOS) and VEGF in the retinas from human subjects with diabetes 
mellitus. In addition, glial reactivity and peroxynitrite generation were 
detected by immunolocalization of glial fibrillary acidic protein (GFAP) 
and nitrotyrosine, respectively. Methods. Eight post-mortem eyes from four 
consecutive subjects with diabetes mellitus and eight eyes from four 
subjects without diabetes and without known ocular disease were 
prospectively collected and examined. We used immunohistochemical 
techniques and antibodies directed against iNOS, VEGF, GFAP, and 
nitrotyrosine. Results. In retinas from all subjects without diabetes, weak 
GFAP immunoreactivity was confined to nerve fibre and ganglion cell layers. 
There was no immunoreactivity for iNOS, nitrotyrosine, and VEGF. All 
diabetic retinas showed GFAP induction in Muller cells and GFAP 
upregulation in nerve fibre and ganglion cell layers. All diabetic retinas 
showed cytoplasmic immunoreactivity for iNOS, and VEGF in ganglion cells, 
cells in the inner nuclear layer, and glial cells. In serial sections, 
ganglion cells and cells in the inner nuclear layer expressing VEGF were 
localized in the same area of iNOS-expressing ganglion cells and cells in 
the inner nuclear layer. Six retinas from three subjects with diabetes 
showed immunoreactivity for nitrotyrosine in vascular endothelial cells in 
inner retinal layer. Conclusions. iNOS and VEGF are colocalized in diabetic 
retinas. Increased GFAP immunoreactivity is a pathological event in the 
retina during diabetes. (copyright) 2004 Nature Publishing Group All rights 
reserved.
EMTREE DRUG INDEX TERMS (MAJOR FOCUS)
  inducible nitric oxide synthase (endogenous compound)
  vasculotropin (endogenous compound)
EMTREE DRUG INDEX TERMS
  3 nitrotyrosine (endogenous compound)
  glial fibrillary acidic protein (endogenous compound)
EMTREE MEDICAL INDEX TERMS (MAJOR FOCUS)
  diabetes mellitus
  retina
EMTREE MEDICAL INDEX TERMS
  adult
  aged
  article
  clinical article
  controlled study
  female
  human
  human tissue
  immunohistochemistry
  immunolocalization
  immunoreactivity
  male
  Mueller cell
  nerve cell
  nerve fiber
  prospective study
  protein localization
COPYRIGHT
  Copyright 2009 Elsevier B.V., All rights reserved.

RECORD 89
TITLE
  Retinal Nerve Fiber Layer Assessment in the Diabetic Patients without 
Retinopathy
AUTHOR NAMES
  Peng P.-H.
  Lu H.-Y.
CORRESPONDENCE ADDRESS
  P.-H. Peng, Department of Ophthalmology, Shin-Kong Wu Ho-Su Memorial 
Hospital, No.95 Wen-Chang Rd., Taipei, Taiwan.
SOURCE
  Neuro-Ophthalmology Japan (2003) 20:3 (368-375). Date of Publication: 2003
ABSTRACT
  Purpose: The common triad of complications of diabetes mellitus (DM), 
include nephropathy, neuropathy and retinopathy. While the clinical course 
and strategies for the treatment of diabetic retinopathy have been well 
established, optic neuropathy in diabetic patients is still under 
investigation. The purpose of this study was to evaluate if any retinal 
nerve fiber layer defects exist in type II diabetic patients without 
retinopathy and compare this group to age-matched control subjects. 
Methods: Ninety-five diabetic patients without diabetic retinopathy and 124 
control subjects were included in this prospective study. They underwent 
general ophthalmologic examinations and retinal nerve fiber layer (RNFL) 
assessment by means of red-free fundus examinations. Demographic and 
clinical data were recorded to determine risk factors for this defect. 
Results: The incidence of a retinal nerve fiber layer defect was 
significantly higher in diabetic patients (9.47%) than in control subjects 
(4.03%). In the control group, individuals having the RNFL defect were 
older than those in the diabetic patients. Diabetic patients also having 
hypertension (H/T) or coronary artery disease (CAD) history had a higher 
rate of this RNFL defect. No correlation was found when refraction, 
intraocular pressure, duration of diabetes mellitus, and levels of 
glycosylated hemoglobin and fasting blood sugar were analyzed. Conclusions: 
These findings suggest that retinal nerve fiber layer loss can exist in 
diabetic patients before the manifestation of vascular retinopathy. Risk 
factors associated with diabetic NFLD are subjects for future study.
EMTREE DRUG INDEX TERMS
  glucose (endogenous compound)
  glycosylated hemoglobin (endogenous compound)
  hemoglobin A1c (endogenous compound)
EMTREE MEDICAL INDEX TERMS (MAJOR FOCUS)
  diabetes mellitus
  retina
EMTREE MEDICAL INDEX TERMS
  adult
  article
  comorbidity
  controlled study
  female
  human
  hypertension
  ischemic heart disease
  major clinical study
  male
  ophthalmoscopy
  risk factor
COPYRIGHT
  Copyright 2007 Elsevier B.V., All rights reserved.

RECORD 90
TITLE
  The effect of blood glucose regulation on retinal nerve fiber layer 
thickness in diabetic patients
AUTHOR NAMES
  Lonneville Y.H.
  Ozdek S.C.
  Onol M.
  Yetkin I.
  Gurelik G.
  Hasanreisoglu B.
CORRESPONDENCE ADDRESS
  S.C. Ozdek, Ozgur Anil sit. A-Blok No: 30, TR-06530 Ankara, Turkey. Email: 
ozdek@ttnet.net.tr
SOURCE
  Ophthalmologica (2003) 217:5 (347-350). Date of Publication: 2003
ABSTRACT
  Purpose: To evaluate the effect of blood glucose (BG) regulation on the 
retinal nerve fiber layer (RNFL) in diabetic patients by using a scanning 
laser polarimeter (NFA-GDx). Methods: We prospectively assessed RNFL 
thickness in diabetic patients and an age-matched control group. Patients 
without diabetic retinopathy, with BG >250 mg/dl, HbA1c >18%, fructosamine 
>285 (mu)mol/l and triglyceride >200 mg/dl were included in the study. RNFL 
assessment was performed before and after metabolic regulation of diabetes. 
Symmetry, superior maximum, ellipse modulation and the average thickness 
variables of NFA-GDx were used for the assessment. Mann-Whitney U and 
Wilcoxon tests were used for the statistical analysis. Results: A total of 
40 diabetic patients were included in the study and a repeat RNFL 
examination could be performed in 22 of them following regulation of BG 
levels. None of the GDx variables were significantly different between pre- 
and postregulation measurements (p > 0.05, Wilcoxon test). The mean 
superior maximum, ellipse modulation and average thickness values of the 
diabetic group were significantly lower than the control group (p < 0.05, 
Mann-Whitney U-test). Conclusions: Poor metabolic control of diabetes 
mellitus adversely affects the thickness of RNFL and this effect does not 
seem to be acute since it was not reversed by short-term BG regulation. 
This issue needs to be kept in mind when assessing glaucomatous progress in 
diabetic patients. Copyright (copyright) 2003 S. Karger AG, Basel.
EMTREE DRUG INDEX TERMS (MAJOR FOCUS)
  glucose (endogenous compound)
EMTREE DRUG INDEX TERMS
  fructosamine (endogenous compound)
  hemoglobin A1c (endogenous compound)
  triacylglycerol (endogenous compound)
EMTREE MEDICAL INDEX TERMS (MAJOR FOCUS)
  diabetes mellitus
  diabetic retinopathy
  glucose blood level
  nerve fiber
  retina nerve cell
EMTREE MEDICAL INDEX TERMS
  adult
  aged
  article
  clinical article
  controlled study
  evaluation study
  female
  human
  male
  metabolic regulation
  polarimeter
  rank sum test
  regulatory mechanism
  scanning laser ophthalmoscopy
  statistical analysis
  thickness
  Wilcoxon signed ranks test
COPYRIGHT
  Copyright 2009 Elsevier B.V., All rights reserved.

RECORD 91
TITLE
  Assessment of nerve fiber layer in diabetic patients with scanning laser 
polarimetry
AUTHOR NAMES
  Ozdek S.
  Lonneville Y.H.
  Onol M.
  Yetkin I.
  Hasanreisoglu B.
CORRESPONDENCE ADDRESS
  S. Ozdek, 31 Cad. Ozgur Anil sit. A-Blok No 30, 06530 Ankara, Turkey. 
Email: ozdek@ttnet.net.tr
SOURCE
  Eye (2002) 16:6 (761-765). Date of Publication: November 2002
ABSTRACT
  Objective. To evaluate the effects of diabetes mellitus, diabetic 
retinopathy and degree of blood glucose (BG) regulation on retinal nerve 
fiber layer (RNFL) thickness by using a scanning laser polarimeter 
(NFA-GDx). Methods. We prospectively assessed RNFL thickness in four groups 
of patients, who were all age matched. Diabetic patients without diabetic 
retinopathy were grouped according to their BG regulation level into two, 
as: BG-regulated group (BG <140 mg/dl, HbA1c <8%, fructosamine <285 
(mu)mol/1, TG <200 mg/dl, n = 50), and BG-non-regulated group (BG = 140-250 
mg/dl, HbA1c >8%, fructosamine >285 (mu)mol/1, TG >200 mg/dl, n = 44). A 
group of patients with nonproliferative diabetic retinopathy (NPDR) formed 
the 3rd group (n = 41). The 4th group consisted of healthy subjects and 
acted as a control group (n = 50). Symmetry, superior maximum, ellipse 
modulation and the average thickness variables of NFA-GDx were used for the 
assessment. ANOVA test was used for the statistical analysis of variables 
between groups. Results. The mean superior maximum and ellipse modulation 
values were statistically significantly lower than the control group in 
BG-non-regulated and NPDR groups (P < 0.05). The average thickness value 
was also statistically significantly lower than the control group in NPDR 
group. These values in the BG-regulated group were not statistically 
significantly different from the control group (P > 0.05). Conclusions. 
This is the first clinical study demonstrating the effects of diabetic 
glucose regulation level on RNFL by using NFA-GDx. RNFL thickness was seen 
to decrease with development of diabetic retinopathy and with impairment of 
metabolic regulation. This issue should be taken into account while 
assessing RNFL in diabetic glaucomatous patients.
EMTREE DRUG INDEX TERMS
  fructosamine (endogenous compound)
  glucose (endogenous compound)
  hemoglobin A1c (endogenous compound)
  triacylglycerol (endogenous compound)
EMTREE MEDICAL INDEX TERMS (MAJOR FOCUS)
  diabetes mellitus (diagnosis)
  nerve fiber membrane
  polarimetry
  retina nerve cell
EMTREE MEDICAL INDEX TERMS
  adult
  aged
  analysis of variance
  article
  blood glucose monitoring
  clinical study
  controlled study
  diabetic retinopathy (complication, diagnosis)
  disease course
  fructosamine blood level
  glucose blood level
  hemoglobin determination
  human
  laser
  major clinical study
  metabolic regulation
  prospective study
  statistical significance
  thickness
  triacylglycerol blood level
DEVICE TRADE NAMES
  NFA-GDx  , United StatesLaser Diagnostic Technologies

DEVICE MANUFACTURERS
   (United States)Laser Diagnostic Technologies
COPYRIGHT
  Copyright 2009 Elsevier B.V., All rights reserved.

RECORD 92
TITLE
  Optical coherence tomography of superior segmental optic hypoplasia
AUTHOR NAMES
  Unoki K.
  Ohba N.
  Hoyt W.F.
CORRESPONDENCE ADDRESS
  K. Unoki, Department of Ophthalmology, Kagoshima University, Faculty of 
Medicine, Sakuragaoka 8-35-1, Kagoshima-shi 890-8521, Japan. Email: 
kazuhiko@m2.kurm.kagoshima-u.ac.jp
SOURCE
  British Journal of Ophthalmology (2002) 86:8 (910-914). Date of 
Publication: 2002
ABSTRACT
  Aim: To describe optical coherence tomography (OCT) images of superior 
segmental optic hypoplasia (SSOH). Methods: Five patients (two men and 
three women, ages 10-45 years) presented with ophthalmoscopic features and 
visual field defects of SSOH. All affected eyes had good visual acuity and 
inferior altitudinal or inferonasal visual field loss. The mothers of three 
patients had type 1 diabetes mellitus. OCT (Humphrey Instrument, CA, USA) 
was used to evaluate tomographically the optic disc and peripapillary 
retina of both eyes of each patient. Control data on retinal nerve fibre 
layer (RNFL) thickness were obtained from 13 normal eyes, one eye each from 
13 normal subjects. Results: Seven of 10 eyes in patients had SSOH. Scans 
in the vertical meridian through the affected optic discs showed a superior 
defect of the optic disc associated with decreased RNFL thickness and, in 
some cases, an abnormal extension of a complex of retinal pigment 
epithelium and choroid over the edge of the lamina cribrosa. Circular scans 
around the seven optic discs revealed various decreases of peripapillary 
RNFL thickness in the superior quadrants. Vertical scans through the fovea 
also showed superior thinning of RNFL. Quantitative assessment of the 
peripapillary RNFL thickness revealed significantly decreased values in the 
superior quadrants compared to normal eyes. Conclusions: OCT provides a new 
tool for quantitative evaluation of optic nerve hypoplasia as exemplified 
in this study of SSOH. It can reveal minimal degrees of segmental 
hypoplasia previously undetected.
EMTREE MEDICAL INDEX TERMS (MAJOR FOCUS)
  optic disk anomaly (diagnosis)
  superior segmental optic hypoplasia (diagnosis)
EMTREE MEDICAL INDEX TERMS
  adult
  article
  choroid
  clinical article
  female
  heredity
  human
  insulin dependent diabetes mellitus
  male
  ophthalmoscopy
  optic disk
  optical coherence tomography
  pigment epithelium
  priority journal
  retina fovea
  school child
  visual acuity
  visual field defect (complication, diagnosis)
DEVICE MANUFACTURERS
   (United States)Humphrey
COPYRIGHT
  Copyright 2009 Elsevier B.V., All rights reserved.

RECORD 93
TITLE
  Evaluation of retinal nerve fiber layer thickness in diabetic retinopathy 
after panretinal photocoagulation
AUTHOR NAMES
  Hsu S.-Y.
  Chung C.-P.
CORRESPONDENCE ADDRESS
  C.-P. Chung, Department of Ophthalmology, Kaohsiung Medical University, 100 
Shih-Chuan 1st Road, Kaohsiung 807, Taiwan. Email: shyahs@cc.kmu.edu.tw
SOURCE
  Kaohsiung Journal of Medical Sciences (2002) 18:8 (397-400). Date of 
Publication: 1 Aug 2002
ABSTRACT
  Retinal nerve fiber layer (RNFL) thickness analysis has been used in 
glaucoma and some other ocular diseases. In this study, we measured RNFL 
thickness using scanning laser polarimetry in 27 eyes with diabetic 
retinopathy after panretinal photocoagulation (PRP). Symmetry, ellipse 
modulation, ellipse average, average thickness, number (a measure of RNFL 
change), and superior, inferior, nasal, and temporal average RNFL 
thicknesses were measured. Mean symmetry was 0.90, mean ellipse modulation 
1.80, mean ellipse average 63.6 (mu)m, mean average thickness 63.0 (mu)m, 
and mean number 45.8. Average superior RNFL was 65.8 (mu)m, average 
inferior RNFL 75.1 (mu)m, average nasal RNFL 44.47 (mu)m, and average 
temporal RNFL 38.78 (mu)m. The superior/temporal and inferior/temporal 
ratios were 1.77 and 2.00, respectively; superior/nasal and inferior/nasal 
ratios were 1.51 and 1.72, respectively. Retinal edema did not increase 
laser retardation. The superior/temporal and inferior/temporal ratios were 
more reliable in evaluating nerve fiber analyzer data in patients with 
diabetic retinopathy after PRP.
EMTREE MEDICAL INDEX TERMS (MAJOR FOCUS)
  diabetic nephropathy (complication)
  laser coagulation
  thickness
EMTREE MEDICAL INDEX TERMS
  adult
  aged
  article
  clinical article
  controlled study
  female
  human
  male
  nerve fiber
  ophthalmology
  polarimetry
  retina
  retina edema
  temporal lobe
COPYRIGHT
  Copyright 2009 Elsevier B.V., All rights reserved.

RECORD 94
TITLE
  Retinal nerve fibre layer loss in patients with type 1 diabetes mellitus 
without retinopathy
AUTHOR NAMES
  Lopes de Faria J.M.
  Russ H.
  Costa V.P.
CORRESPONDENCE ADDRESS
  V.P. Costa, Rua Bauru, 40, Sao Paulo, SP 01248-010, Brazil. Email: 
vpcosta@originet.com.br
SOURCE
  British Journal of Ophthalmology (2002) 86:7 (725-728). Date of 
Publication: 2002
ABSTRACT
  Background/aim: There is evidence suggesting the occurrence of neurovisual 
abnormalities in patients with diabetes without retinopathy. However, the 
determination of abnormalities in the neural and glial elements in vivo is 
difficult. The aim of this study was to investigate whether a retinal nerve 
fibre layer (RNFL) defect (as determined by scanning laser polarimetry, 
SLP) is present in patients without clinical manifestations of diabetic 
retinopathy. Methods: 12 patients with type 1 diabetes mellitus (DM) 
without retinopathy or other diabetes induced microvascular complications, 
underwent a complete ophthalmological examination, including automated 
perimetry and RNFL measurements with a nerve fibre layer analyser GDx. The 
data were compared with a normal control group matched for age and sex. 
Results: The superior segment retardation in patients with diabetes was 
lower than in the control group, based on the superior integral (0.19 (SD 
0.06) v 0.23 (0.04) mm(2), p=0.03) and the superior average (71.0 (11.05) v 
84.27 (10.56) (mu)m, p=0.007) parameters. Conclusion: This finding may be 
indicative of significant nerve fibre loss in the superior segment of the 
retina in patients with type 1 diabetes mellitus but without retinopathy. 
The meaning of intraretinal differences in RNFL retardation, indicating 
asymmetric NFL loss, in patients with diabetes is yet not understood.
EMTREE MEDICAL INDEX TERMS (MAJOR FOCUS)
  diabetic retinopathy (diagnosis)
  insulin dependent diabetes mellitus (diagnosis)
  nerve fiber degeneration (diagnosis)
  retina
EMTREE MEDICAL INDEX TERMS
  adult
  article
  clinical article
  computer assisted perimetry
  controlled study
  female
  human
  male
  ophthalmoscopy
  polarimetry
  priority journal
  quantitative analysis
COPYRIGHT
  Copyright 2009 Elsevier B.V., All rights reserved.

RECORD 95
TITLE
  Abnormal centrifugal axons in streptozotocin-diabetic rat retinas
AUTHOR NAMES
  Gastinger M.J.
  Barber A.J.
  Khin S.A.
  McRill C.S.
  Gardner T.W.
  Marshak D.W.
CORRESPONDENCE ADDRESS
  D.W. Marshak, Department of Neurobiology, Univ. of Texas-Houston Med. 
School, 6431 Fannin Street, Houston, TX 77030, United States. Email: 
david.w.marshak@uth.tmc.edu
SOURCE
  Investigative Ophthalmology and Visual Science (2001) 42:11 (2679-2685). 
Date of Publication: 2001
ABSTRACT
  PURPOSE. To characterize the effects of diabetes on the expression of 
histidine decarboxylase mRNA and on the morphology of the histaminergic 
centrifugal axons in the rat retina. METHODS. Rats were made diabetic by 
streptozotocin. After 3 months, retinal histidine decarboxylase expression 
was analyzed by in situ hybridization in radial sections. Flatmount retinas 
from a second group of rats were labeled with an antiserum to histamine or 
an antibody to phosphorylated neurofilament protein. RESULTS. Histidine 
decarboxylase mRNA was expressed in cells in the inner and outer nuclear 
layers of diabetic retinas, but not in normal retinas. However, 
immunoreactive (IR) histamine was not localized to perikarya in either the 
normal or the diabetic retinas. Instead, a population of centrifugal axons 
was labeled. These axons emerged from the optic disc and had varicose 
terminal branches in the inner plexiform layer (IPL) of the peripheral 
retina. Some branches ended on large retinal blood vessels and others in 
dense clusters in the IPL. In rats with streptozotocin-induced diabetes, 
the centrifugal axon terminals developed many large swellings that 
contained neurofilament immunoreactivity; these swellings were rare in 
normal retinas. CONCLUSIONS. Diabetes perturbs the retinal histaminergic 
system, causing increases in histidine decarboxylase mRNA expression in 
neurons or glia and abnormal focal swellings on the centrifugal axons.
EMTREE DRUG INDEX TERMS (MAJOR FOCUS)
  histidine decarboxylase
  streptozocin
EMTREE MEDICAL INDEX TERMS (MAJOR FOCUS)
  diabetic retinopathy (complication)
EMTREE MEDICAL INDEX TERMS
  animal tissue
  article
  diabetes mellitus
  histamine release
  image analysis
  male
  nerve fiber
  nonhuman
  priority journal
  protein expression
  rat
COPYRIGHT
  Copyright 2009 Elsevier B.V., All rights reserved.

RECORD 96
TITLE
  Influence of scan radius correction for ocular magnification and 
relationship between scan radius with retinal nerve fiber layer thickness 
measured by optical coherence tomography
AUTHOR NAMES
  Bayraktar S.
  Bayraktar Z.
  Yilmaz O.F.
CORRESPONDENCE ADDRESS
  S. Bayraktar, Bankacilar Sok., no. 12/30, Merdivenkoy 81080, Istanbul, 
Turkey.
SOURCE
  Journal of Glaucoma (2001) 10:3 (163-169). Date of Publication: 2001
ABSTRACT
  Purpose: To investigate how optical coherence tomography (OCT) modifies the 
preset scan parameters to correct the errors resulting from ocular 
magnification, the influence of examiner's final correction of those 
already modified parameters on retinal nerve fiber layer (RNFL) thickness 
measurements, the induced change on RNFL thickness measurements and RNFL 
estimated integrals (RNFL(estimated integrals)) by adjusting the actual 
scan radius during RNFL examinations performed by OCT. Methods: Thirty-five 
healthy patients underwent an RNFL examination by OCT four times using 
different scan radii. The first scan was performed with the preset circular 
scan diameter of 3.46 mm; the actual scan diameter was different, however, 
because it was modified by the OCT instrument. The second, third, and 
fourth scans were generated after readjusting the already modified scan 
diameter by the examiner to 3.46, 3.20, and 3.60 mm. The relationship of 
axial length and refractive error with the actual scan radius (with ocular 
magnification calculated by OCT), with the influence of the examiner's 
final correction on RNFL thickness measurements, with the relationship 
between scan radius with RNFL thickness measurements, and with 
RNFL(estimated integrals) were investigated. Results: The actual scan 
diameter was found to be primarily determined by axial length (R = 0.97, P 
< 0.0001), but the influence of refractive error was small (R = -0.26, P = 
0.067). Final correction of the actual scan radius by the examiner had a 
significant influence on RNFL thickness measurements (P = 0.025). RNFL 
thickness measurements obtained without correction of the actual scan 
radius for magnification were found to be inversely correlated with axial 
length (R = -0.54, P = 0.001), whereas no similar relationship was found 
when RNFL thickness measurements were obtained with correction (R = 0.21, P 
= 0.11). A reciprocal relationship between 1/scan radius with RNFL 
thickness measurements (they tended to be thinner as scan radii were 
increased) was found (R = 0.41, P = 0.169), but RNFL(estimated integrals) 
areas were found to be independent of the scan radius (P = 0.521). 
Conclusion: To increase the accuracy of RNFL thickness measurements, it 
will be appropriate for the examiner to manually correct the actual scan 
parameters to the desired or preset ones after their automatic modification 
performed by the OCT instrument. Keeping the actual scan radius constant 
for repeated exams is also recommended because RNFL thickness measurements 
were found to depend on scan size. Alternatively, RNFL(estimated integrals) 
could be used because they were found to be independent of the scan size.
EMTREE MEDICAL INDEX TERMS (MAJOR FOCUS)
  glaucoma (diagnosis)
  optic nerve
  optical coherence tomography
  refraction error
  retina
EMTREE MEDICAL INDEX TERMS
  adult
  aged
  article
  clinical article
  clinical examination
  female
  human
  image analysis
  male
  measurement
  nerve fiber
  priority journal
  tomography
DEVICE TRADE NAMES
  Heidelberg Retina Tomograph  Heidelberg Engineering

DEVICE MANUFACTURERS
  Heidelberg Engineering
   (United States)Humphrey
COPYRIGHT
  Copyright 2009 Elsevier B.V., All rights reserved.

RECORD 97
TITLE
  Neuronal and microglial response in the retina of streptozotocin-induced 
diabetic rats
AUTHOR NAMES
  Zeng X.-X.
  Ng Y.-K.
  Ling E.-A.
CORRESPONDENCE ADDRESS
  E.-A. Ling, Department of Anatomy, Faculty of Medicine, National University 
of Singapore, 4 Medical Drive, Singapore 117597, Singapore. Email: 
antlea@nus.edu.sg
SOURCE
  Visual Neuroscience (2000) 17:3 (463-471). Date of Publication: May/June 
2000
ABSTRACT
  This study reports Muller cell and neuronal changes and microglial reaction 
in streptozotocin-induced diabetic rats. Glial fibrillary acidic protein 
(GFAP) immunoreactivity was largely confined to astrocytes in the nerve 
fiber layer (NFL) and ganglion cell layer (GCL) in control rats. In 
diabetic rats especially those killed after 12 months, GFAP immunostaining 
could be traced along the entire length of Muller cell processes, extending 
from the inner to the outer limiting membrane. With the antibody neuronal 
nuclei, immunopositive cells were located in the GCL and the inner part of 
the inner nuclear layer (INL) in both diabetic and age-matched control 
rats. In diabetic rats, labelled cells were reduced in both layers being 
more marked in the INL. In age-matched control rats, OX42-immunoreactive 
microglial cells were distributed mainly in the NFL and GCL; some cells 
were localized in the inner plexiform layer, but rarely in the outer 
plexiform layer (OPL). Beginning 1 month after diabetes, the microglial 
cells appeared hypertrophic. Furthermore, microglial number as estimated 
from cell counts in different layers of the retina was significantly 
increased, with the occurrence of some cells in the OPL at 4 months. At 14 
and 16 months, reactive microglial cells were detected in the outer nuclear 
layer and photoreceptor layer. Present results suggest that microglial 
reaction in induced diabetes was elicited by neuronal cell loss in both GCL 
and INL as well as by some pathologic changes affecting the photoreceptors.
EMTREE DRUG INDEX TERMS (MAJOR FOCUS)
  streptozocin
EMTREE DRUG INDEX TERMS
  glial fibrillary acidic protein (endogenous compound)
EMTREE MEDICAL INDEX TERMS (MAJOR FOCUS)
  microglia
  retina nerve cell
  streptozotocin-induced diabetes mellitus
EMTREE MEDICAL INDEX TERMS
  animal experiment
  animal model
  animal tissue
  article
  cell count
  cell loss
  cellular distribution
  controlled study
  immunohistochemistry
  Mueller cell
  nonhuman
  photoreceptor
  priority journal
  rat
  retina bipolar ganglion cell
  retina ganglion cell
COPYRIGHT
  Copyright 2009 Elsevier B.V., All rights reserved.

RECORD 98
TITLE
  Topless optic disk syndrome without maternal diabetes mellitus
AUTHOR NAMES
  Hashimoto M.
  Ohtsuka K.
  Nakagawa T.
  Hoyt W.F.
CORRESPONDENCE ADDRESS
  M. Hashimoto, Department of Ophthalmology, Sapporo Medical University, 
School of Medicine, Chuo-ku, Sapporo 060, Japan.
SOURCE
  American Journal of Ophthalmology (1999) 128:1 (111-112). Date of 
Publication: July 1999
ABSTRACT
  PURPOSE: To describe four cases of topless optic disk syndrome without 
maternal diabetes mellitus. METHOD: Four patients had incidentally 
discovered inferior visual field defects. RESULTS: Ophthalmoscopic 
examinations in all four patients disclosed superiorly displaced entrances 
of the central retinal artery and thinning of the superior peripapillary 
nerve fiber layers. One patient had a superior peripapillary crescent with 
pallor of the superior disk. These clinical findings were consistent with a 
diagnosis of superior segmental optic hypoplasia, the topless disk. None of 
the patients had mothers who had diabetes. CONCLUSIONS: The topless optic 
disk syndrome can occur in the absence of maternal diabetes mellitus.
EMTREE MEDICAL INDEX TERMS (MAJOR FOCUS)
  optic disk anomaly (congenital disorder, diagnosis)
EMTREE MEDICAL INDEX TERMS
  adult
  article
  case report
  child
  eye photography
  female
  human
  male
  maternal diabetes mellitus
  ophthalmoscopy
  preschool child
  priority journal
  visual acuity
COPYRIGHT
  Copyright 2009 Elsevier B.V., All rights reserved.

RECORD 99
TITLE
  Ocular vascular endothelial growth factor levels in diabetic rats are 
elevated before observable retinal proliferative changes
AUTHOR NAMES
  Sone H.
  Kawakami Y.
  Okuda Y.
  Sekine Y.
  Honmura S.
  Matsuo K.
  Segawa T.
  Suzuki H.
  Yamashita K.
CORRESPONDENCE ADDRESS
  Y. Kawakami, Department of Internal Medicine, Institute of Clinical 
Medicine, University of Tsukuba, 1-1-1 Tennodai, Tsukuba, Ibaraki 305, 
Japan.
SOURCE
  Diabetologia (1997) 40:6 (726-730). Date of Publication: 1997
ABSTRACT
  Vascular endothelial growth factor (VEGF) is a potent angiogenic factor. 
VEGF levels in ocular tissue of 6-, 12-, 18- and 28-week-old Goto-Kakizaki 
(GK) rats, a well-known model of non-insulin-dependent diabetes, were 
evaluated by highly sensitive ELISA. VEGF concentrations in the GK rat as 
well as in non-diabetic Wistar rat significantly decreased from the age of 
6 weeks to 18 weeks. However, although VEGF concentrations in the Wistar 
rat continued to fall significantly from 18 to 28 weeks of age, the levels 
were maintained between 18 and 28 weeks of age in GK rats. Levels were 
significantly different between the GK and Wistar rats at 28 weeks of age. 
Results of immunohistochemical studies of the eyes of Wistar and GK rats at 
28 weeks of age suggest diffuse distribution of this cytokine in cells of 
neural origin. Weak to moderate VEGF immunoreactivity was exhibited mainly 
in the ganglion cell layer, inner plexiform layer and inner/outer nuclear 
layers in rats with and without diabetes. However, in the retinal optic 
nerve fiber layer, retinal pigment epithelium and choroid, strong VEGF 
immunoreactivity was noted only in the GK rat. In conclusion, increased 
VEGF production in certain ocular tissue, similar to that in humans, is 
observed quite early, at least before the appearance of observable retinal 
changes in the diabetic GK rat. This also suggests that the GK rat can be 
used as a model of initial or latent phase diabetic retinopathy.
EMTREE DRUG INDEX TERMS (MAJOR FOCUS)
  vasculotropin
EMTREE MEDICAL INDEX TERMS (MAJOR FOCUS)
  diabetic retinopathy (complication)
  non insulin dependent diabetes mellitus
EMTREE MEDICAL INDEX TERMS
  angiogenesis
  animal model
  animal tissue
  article
  blood vessel permeability
  enzyme linked immunosorbent assay
  male
  nonhuman
  optic nerve
  pigment epithelium
  priority journal
  rat
  tissue distribution
COPYRIGHT
  Copyright 2009 Elsevier B.V., All rights reserved.

RECORD 100
TITLE
  Retinopathy in diabetic (KKA((gamma))) mice: Diabetic microvascular changes 
to the retina in KKA((gamma)) mice revealed by light and electron 
microscopy
AUTHOR NAMES
  Sakaki Y.
  Nakamura M.
  Shimada T.
  Kitamura H.
  Nakatsuka K.
CORRESPONDENCE ADDRESS
  Y. Sakaki, Department of Ophthalmology, Oita Medical University, 
Hazama-machi, Oita 879-55, Japan.
SOURCE
  Japanese Journal of Ophthalmology (1996) 40:3 (317-328). Date of 
Publication: 1996
ABSTRACT
  Pericytic changes in the retinal vessels of diabetic (KKA((gamma))) and 
control (C57BL) mice were studied by light and electron microscopy. An 
improved histochemical technique for alkaline phosphatase(17) was used in 
the light microscopic study. In the control mice, a continuous pathway was 
identified extending from the retinal arterioles, via the superficial and 
deep retinal capillaries, to the retinal venules. The deep retinal 
capillaries formed networks and were localized within the deeper retinal 
layers; the retinal arterioles, superficial capillaries, and venules were 
present in the nerve fiber layer. Examination of KKA((gamma)) mice, aged 16 
to 28 weeks, revealed engorgement of the arterioles, hypertrophy of the 
pericytes (which contained numerous actin filaments) within the superficial 
retinal capillaries, and narrowing of the deep retinal capillaries. These 
microvascular changes indicate retinal hyperperfusion, local hypertension 
of the superficial retinal capillaries, adaptive hyperfunctional changes in 
the pericytes of these capillaries, and ischemia of the deep retinal 
capillaries. The pericytic changes observed in the diabetic capillaries 
contrasted sharply with previous reports; an explanation for this variance 
is suggested.
EMTREE DRUG INDEX TERMS
  actin (endogenous compound)
  alkaline phosphatase (endogenous compound)
EMTREE MEDICAL INDEX TERMS (MAJOR FOCUS)
  diabetic retinopathy (etiology)
  retina capillary
EMTREE MEDICAL INDEX TERMS
  actin filament
  animal experiment
  animal model
  animal tissue
  arteriole
  article
  controlled study
  electron microscopy
  histochemistry
  hypertension (etiology)
  ischemia (etiology)
  male
  mouse
  nerve fiber
  nonhuman
  pericyte
  priority journal
  venule
COPYRIGHT
  Copyright 2009 Elsevier B.V., All rights reserved.

RECORD 101
TITLE
  The relation between expression of vascular endothelial growth factor and 
breakdown of the blood-retinal barrier in diabetic rat retinas
AUTHOR NAMES
  Murata T.
  Nakagawa K.
  Khalil A.
  Ishibashi T.
  Inomata H.
  Sueishi K.
CORRESPONDENCE ADDRESS
  T. Murata, Department of Pathology, Faculty of Medicine, Kyushu University 
60, 3-1-1 Maidashi, Higashi-ku, Fukuoka 812-8, Japan.
SOURCE
  Laboratory Investigation (1996) 74:4 (819-825). Date of Publication: April 
1996
ABSTRACT
  In the retinas of streptozotocin-induced diabetic rats, the relationship 
between the expression of vascular endothelial growth factor (VEGF) and the 
breakdown of the blood-retinal barrier (BRB) was investigated. VEGF mRNA 
expression was examined by in situ hybridization and VEGF protein 
expression was examined by immunohistochemistry. BRB breakdown was 
immunohistochemically demonstrated by detecting extravasation of albumin. 
In diabetic retinas, VEGF mRNA was expressed by the following cells: (a) 
ganglion cells, (b) glial cells such as astrocytes and Muller cells, whose 
cell processes are closely associated with retinal vessels, (c) smooth 
muscle cells and pericytes in the vessel walls, and (d) the retinal pigment 
epithelium. In diabetic retinas, BRB breakdown was immunohistochemically 
detected, and VEGF protein expression was markedly increased in comparison 
to that in the control retinas. The rates of both BRB breakdown and VEGF 
immunoreactivity increased in proportion to the duration of diabetes. In 
addition, the rate of BRB breakdown was much higher in vessels with VEGF 
immunoreactivity than in vessels without VEGF immunoreactivity. These 
findings indicate that VEGF has a major promoting effect on BRB breakdown 
in simple diabetic retinopathy. VEGF immunoreactivity was distributed 
throughout all layers of the retinas, and were most prominently observed in 
the nerve fiber layer, especially near the optic disc and around large 
vessels. These two regions coincide with the sites wherein BRB breakdown is 
clinically detected by fluorescein angiography in diabetic patients. 
Neovascularization in proliferative diabetic retinopathy is also most 
commonly observed in these two regions. Because VEGF promotes endothelial 
proliferation, these findings suggest that VEGF plays a role in the budding 
of retinal neovascularization and, as a result, could induce proliferative 
diabetic retinopathy.
EMTREE DRUG INDEX TERMS (MAJOR FOCUS)
  vasculotropin (endogenous compound)
EMTREE DRUG INDEX TERMS
  actin (endogenous compound)
  albumin (endogenous compound)
  messenger RNA (endogenous compound)
  streptozocin
EMTREE MEDICAL INDEX TERMS (MAJOR FOCUS)
  blood retina barrier
  diabetic retinopathy (etiology)
EMTREE MEDICAL INDEX TERMS
  animal model
  animal tissue
  article
  controlled study
  fluorescence angiography
  glia cell
  immunohistochemistry
  in situ hybridization
  nerve cell
  nonhuman
  pericyte
  pigment epithelium
  priority journal
  protein expression
  rat
  retina neovascularization (diagnosis)
  smooth muscle fiber
COPYRIGHT
  Copyright 2009 Elsevier B.V., All rights reserved.

RECORD 102
TITLE
  Vascular endothelial growth factor plays a role in hyperpermeability of 
diabetic retinal vessels
AUTHOR NAMES
  Murata T.
  Ishibashi T.
  Khalil A.
  Hata Y.
  Yoshikawa H.
  Inomata H.
CORRESPONDENCE ADDRESS
  T. Murata, Department of Ophthalmology, Faculty of Medicine, Kyushu 
University, 3-1-1 Maidashi, Higashi-ku, Fukuoka 812, Japan.
SOURCE
  Ophthalmic Research (1995) 27:1 (48-52). Date of Publication: 1995
ABSTRACT
  In rat diabetic retinas, we immunohistochemically looked for vascular 
endothelial growth factor (VEGF) which is also known as vascular 
permeability factor (VPF). In nondiabetic retinas, VEGF immunoreactivity 
was weak and restricted to the nerve fiber and ganglion cell layers. On the 
other hand, in diabetic retinas, VEGF immunoreactivity was markedly 
increased and was observed in all layers of the retina, especially in the 
perivascular area. Hyperpermeability of these vessels was confirmed by 
immunohistochemically detecting extravasation of albumin. These findings 
indicate that vascular endothelial growth factor plays an important role in 
blood-retinal barrier breakdown in diabetic retinopathy.
EMTREE DRUG INDEX TERMS (MAJOR FOCUS)
  vasculotropin (endogenous compound)
EMTREE DRUG INDEX TERMS
  albumin (endogenous compound)
EMTREE MEDICAL INDEX TERMS (MAJOR FOCUS)
  blood vessel permeability
  diabetic retinopathy (etiology)
EMTREE MEDICAL INDEX TERMS
  animal experiment
  animal model
  animal tissue
  article
  blood retina barrier
  controlled study
  extravasation (etiology)
  immunohistochemistry
  male
  nerve cell
  nerve fiber
  nonhuman
  priority journal
  rat
  retina
COPYRIGHT
  Copyright 2009 Elsevier B.V., All rights reserved.

RECORD 103
TITLE
  GLUT1 glucose transporter expression in the diabetic and nondiabetic human 
eye
AUTHOR NAMES
  Kumagai A.K.
  Glasgow B.J.
  Pardridge W.M.
CORRESPONDENCE ADDRESS
  A.K. Kumagai, Division of Endocrinology, Department of Medicine, UCLA 
School of Medicine, Los Angeles, CA 90024, United States.
SOURCE
  Investigative Ophthalmology and Visual Science (1994) 35:6 (2887-2894). 
Date of Publication: 1994
ABSTRACT
  Purpose. The GLUT1 glucose transporter is expressed in endothelial and 
epithelial barriers, including the retinal capillary endothelium and the 
retinal pigment epithelium (RPE) of the eye. The present studies were 
undertaken to determine whether GLUT1 is expressed in additional cell types 
within the human eye and whether retinal endothelial GLUT1 is aberrantly 
expressed in diabetic proliferative retinopathy in humans. Methods. 
Immunohistochemical staining of sections of human eyes obtained at surgery 
or autopsy from patients with and without diabetes was performed with 
polyclonal antisera directed against the human GLUT1 glucose transporter. 
Results. In the course of this study, an unexpected multicellular 
localization of GLUT1 in different cellular barriers of the human eye was 
observed. In the nondiabetic eye, specific staining for GLUT1 was seen in 
the nerve fiber layer, the ganglion and photoreceptor cell bodies, the 
capillaries and the RPE of the retina, the basal infoldings of the 
pigmented and nonpigmented layers of the ciliary body, the capillary 
endothelium and posterior epithelium of the iris, the corneal epithelium 
and endothelium, and the endothelium lining of the canal of Schlemm. Muller 
cells, a type of retinal glial cell identified by morphology and by 
parallel staining for glial fibrillary acidic protein, also stained 
intensely positive for GLUT1. The pattern of GLUT1 immunoreactivity in the 
diabetic eyes was virtually identical to that in the nondiabetic specimens, 
with the notable exception that the neovascular endothelium of 
proliferative retinopathy did not stain for GLUT1. Conclusions. These 
studies describe the heretofore unrecognized expression of immunoreactive 
GLUT1 in the ganglion cell layer of the retina, the endothelium lining the 
canal of Schlemm, the corneal endothelium, and the basal cells of the 
corneal epithelium of the human eye. The present study also provides 
evidence for immunoreactive GLUT1 in glial cells of the central nervous 
system. Because the expression of GLUT1 is characteristic of tissues that 
possess a barrier function, the absence of GLUT1 immunoreactivity in the 
neovascular tissue of proliferative diabetic retinopathy suggests that the 
loss of selective permeability is associated with an absence of facilitated 
glucose transport in this disorder.
EMTREE DRUG INDEX TERMS (MAJOR FOCUS)
  glucose
  glucose transporter
EMTREE MEDICAL INDEX TERMS (MAJOR FOCUS)
  diabetic retinopathy (diagnosis)
EMTREE MEDICAL INDEX TERMS
  adult
  aged
  article
  blood retina barrier
  clinical article
  female
  glia cell
  glucose transport system
  human
  human cell
  human tissue
  male
  Mueller cell
  priority journal
  retina neovascularization
  tissue distribution
COPYRIGHT
  Copyright 2009 Elsevier B.V., All rights reserved.

RECORD 104
TITLE
  Localized retinal morphology and differential light sensitivity in diabetic 
retinopathy. Methodology and clinical results
AUTHOR NAMES
  Bek T.
CORRESPONDENCE ADDRESS
  T. Bek, Department of Ophthalmology, Gentofte Hospital, University of 
Copenhagen, Copenhagen, Denmark.
SOURCE
  Acta Ophthalmologica (1992) 70:SUPPL. 207 (3-36). Date of Publication: 1992
ABSTRACT
  The thesis presents a technique designed to allow a comparison of retinal 
function as assessed by computerized perimetry with retinal morphology as 
seen on photographs of the ocular fundus, including results from the 
practical application of this technique in the study of diabetic 
retinopathy. The basis of the technique is an optical algorithm that allows 
angular distances in the visual field to be transformed to match linear 
distances on fundus photographs and fluorescein angiograms. The visual 
field data is superimposed onto the corresponding retinal morphology on the 
photograph on the basis of two points of reference. The fixation point in 
the visual field is superimposed onto the foveola on the photograph of the 
ocular fundus, and the blind spot in the visual field is superimposed onto 
the optic disc on the photograph. In the practical application of this 
technique for the study of diabetic retinopathy, visual field scotomata 
were found corresponding to areas displaying signs of retinal vascular 
impairment in the form of vascular occlusion, while no relation was found 
between visual field scotomata and breakdown of the blood-retina barrier as 
studied on fluorescein angiograms. Furthermore, visual field scotomata were 
found to correspond to areas peripheral from retinal neovascularizations, a 
finding supporting the hypothesis that the neovascularizations develop 
because of stimulation from vasogenic factors released from ischaemic and 
hypoxic retinal tissue. Visual field scotomata were also found in relation 
to retinal cotton wool spots. These scotomata were localized, and not 
arcuately extended, which could be expected if the retinal nerve fiber 
layer had been damaged. Finally, some visual field scotomata could not be 
related to any visible funduscopic or angiographical morphology. It is 
concluded that pathological changes in the inner retinal vascular supply 
may lead to impairment of visual function in diabetic retinopathy, but that 
also other mechanisms not manifested in a morphologically visible way, are 
involved. A further investigation of the pathophysiology leading to visual 
impairment in diabetes mellitus should focus on these unknown factors. A 
possible approach could be the development of new techniques for studying 
pathophysiological mechanisms in specific retinal layers, and especially 
the layers supplied by the external vascular supply to the retina from the 
choroideal circulation.
EMTREE MEDICAL INDEX TERMS (MAJOR FOCUS)
  diabetic retinopathy (etiology)
  morphology
  photosensitivity (complication)
  retina
EMTREE MEDICAL INDEX TERMS
  algorithm
  article
  blood retina barrier
  blood vessel wall
  clinical examination
  comparative study
  diagnostic imaging
  eye fundus
  fluorescence angiography
  human
  methodology
  nerve function
  optic disk
  optic nerve lesion
  pathophysiology
  perimetry
  photography
  priority journal
  retina blood vessel occlusion (etiology)
  retina hemorrhage (etiology)
  retina neovascularization (etiology)
  scotoma (etiology)
  sensory nerve
  topography
  visual field
COPYRIGHT
  Copyright 2012 Elsevier B.V., All rights reserved.

RECORD 105
TITLE
  The effect of panretinal photocoagulation on optic nerve cupping
AUTHOR NAMES
  Johns K.J.
  Leonard-Martin T.
  Feman S.S.
CORRESPONDENCE ADDRESS
  Department of Ophthalmology, Vanderbilt Medical Center, Nashville, TN 
37232-2540
SOURCE
  Ophthalmology (1989) 96:2 (211-216). Date of Publication: 1989
ABSTRACT
  Panretinal photocoagulation (PRP) can produce damage to all layers of the 
retina, including the nerve fiber layer. The hypothesis that these changes 
in the nerve fiber layer may alter the contour of the optic disc and change 
the cup-to-disc (C/D) ratio was tested. In a masked retrospective study, 
the authors evaluated the stereoscopic disc photographs of 100 patients 
with proliferative diabetic retinopathy (PDR) before and 1 year after 
undergoing PRP. The fellow untreated eyes were used as controls. Neither 
argon nor xenon PRP produced a significant change in the C/D ratio.
EMTREE MEDICAL INDEX TERMS (MAJOR FOCUS)
  diabetic retinopathy (surgery)
  laser coagulation
  optic nerve lesion
  retina nerve cell
EMTREE MEDICAL INDEX TERMS
  female
  human
  major clinical study
  male
  priority journal
COPYRIGHT
  Copyright 2009 Elsevier B.V., All rights reserved.

RECORD 106
TITLE
  Glycogen accumulation in retinal neurons and glial cells of streptozotocin 
diabetic rats: quantitative electron microscopy
AUTHOR NAMES
  Sosula L.
  Beaumont P.
  Hollows F.C.
CORRESPONDENCE ADDRESS
  Div. Ophthalmol., Univ. New South Wales, Sydney
SOURCE
  Diabetes (1974) 23:3 (221-231). Date of Publication: 1974
ABSTRACT
  The concentration of glycogen (beta) particles was measured in the inner 
retinal layers of normal and streptozotocin diabetic rats with quantitative 
electron microscopic technics. Diabetes was uncontrolled and of short 
duration (30 days). Blood glucose levels in the normal and diabetic animals 
were 76 (plus or minus) 8S.E. and 340 (plus or minus) 25 S.E. mg/100 ml. 
Diabetes caused glycogen accumulation in the amacrine, bipolar, ganglionic, 
Muller and capillary mural cells. Quantitative estimates showed significant 
increases (p < 0.001) in the glycogen concentrations of cells in the nerve 
fiber layer (NFL), inner plexiform layer (IPL) and inner nuclear layer 
(INL) of the diabetic retinas. The glycogen concentrations increased from 
6.4 (plus or minus) 0.41(beta) particles per square micron in the normal to 
10.5 (plus or minus) 0.85 in the diabetic Muller endfeet (NFL); from 12.9 
(plus or minus) 1.5 to 38.6 (plus or minus) 5.0 in the Muller processes 
(IPL); from 0.81 (plus or minus) 0.13 to 3.37 (plus or minus) 0.49 in the 
neural processes (IPL); from 2.7 (plus or minus) 0.66 to 17.3 (plus or 
minus) 2.4 in the amacrine cell bodies (INL). Diabetic glycogen 
accumulation occurred at a greater rate in the neurons than in the Muller 
cells. The amacrine neurons were the most severely affected and contained 
massive glycogen deposits in their cytoplasm. The glycogen concentration in 
the neurons was less than that of the Muller cells. However, the Muller 
cells represent only 10% of the total cytoplasm of the IPL, whereas the 
neurons occupy 90% of this layer. From the above data, it is evident that 
the neurons contain about 1/3 of the total glycogen of the normal IPL. In 
the diabetic IPL, the total glycogen is approximately evenly distributed 
between the neural and glial compartments.
EMTREE DRUG INDEX TERMS (MAJOR FOCUS)
  glycogen
  streptozocin
EMTREE MEDICAL INDEX TERMS (MAJOR FOCUS)
  capillary
  diabetes mellitus
  diabetic retinopathy
  electron microscopy
  glia
  glia cell
  Mueller cell
  nerve cell
  rat
  retina
  retina amacrine cell
  retina bipolar ganglion cell
  retina ganglion cell
EMTREE MEDICAL INDEX TERMS
  theoretical study
COPYRIGHT
  Copyright 2009 Elsevier B.V., All rights reserved.
